# Supplementary material for: Elements Involved in the Rsv3-Mediated Extreme Resistance against an Avirulent Strain of Soybean Mosaic Virus
Source: Viruses. 2018 Oct 24;10(11):581. doi: 10.3390/v10110581 (PMC6267276; doi:10.3390/v10110581)
Supplement: Supplementary file 1 [file viruses-10-00581-s001.zip]

Archive with 9 entries (8 files):
- 7. viruses-346980 suppl/
- 7. viruses-346980 suppl/S1.tif
- 7. viruses-346980 suppl/S2.tif
- 7. viruses-346980 suppl/S3.tif
- 7. viruses-346980 suppl/Table S1 RTqPCR validation.xlsx
- 7. viruses-346980 suppl/Table S2 Top 15s.xlsx
- 7. viruses-346980 suppl/Table S3 Enriched Pathways.xls
- 7. viruses-346980 suppl/Table S4 RNAseq and pathways.xlsx
- 7. viruses-346980 suppl/Table S5 Primer used in the study.xlsx
