# Supplementary material for: Elements Involved in the Rsv3-Mediated Extreme Resistance against an Avirulent Strain of Soybean Mosaic Virus
Source: Viruses. 2018 Oct 24;10(11):581. doi: 10.3390/v10110581 (PMC6267276; doi:10.3390/v10110581)
Supplement: Supplementary file 1 [file viruses-10-00581-s001.zip › 7. viruses-346980 suppl/Table S1 RTqPCR validation.xlsx]

## Sheet: Sheet1
Gene	Seq. Description	Log2-fold change by RNA sequencing						Log2-fold change by qRT-PCR
		G5H			G7H			G5H			G7H
		8h	24h	54h	8h	24h	54h	8h	24h	54h	8h	24h	54h
Glyma13g07610.1	RUBISCO	-0.407771	-0.344514	-1.17312	-0.346426	-0.0888195	-0.687201	-0.24±0.045	-0.27±0.081	-1.42±0.168	-0.51±0.114	-0.37±0.063	-0.29±0.105
Glyma16g04940.1	GAPDH	-0.609396	0.0072055	-0.90684	-0.428764	0.193762	-0.608143	-1.22±0.083	0.42±0.123	-1.41±0.142	-0.95±0.218	0.55±0.066	-1.13±0.242
Glyma12g04150.1	fructose-bisphosphate aldolase 2	-0.708461	1.37702	-0.865602	-0.444016	1.50214	-0.758312	-0.22±0.039	2.25±0.341	-1.68±0.461	-0.51±0.173	1.94±0.052	-1.25±0.218
Glyma18g04081.1	rubisco activase	-1.81885	2.44321	-1.60225	-1.71065	2.31123	-0.938209	-2.39±0.526	1.72±0.429	-1.54±0.086	-2.21±0.343	1.42±0.082	-1.14±0.059
Glyma06g12890.1	pathogenesis-related family protein	-0.269675	-3.78659	0.263404	-0.476692	-4.412	0.901548	0.25±0.162	-2.73±0.463	0.58±0.063	-0.19±0.245	-2.85±0.643	1.31±0.247
Glyma15g06816.1	pathogenesis-related protein 1	-8.34328	-4.77855	-2.06811	-6.61712	-4.00945	3.2477	-5.39±0.738	-2.25±0.358	-2.51±0.408	-4.16±0.491	-1.82±0.059	4.67±1.285
Glyma02g09470.2	RDR1a	-0.517206	1.76545	-2.18813	-0.543813	0.735831	0.165217	-1.19±0.09	1.48±0.08	-1.53±0.12	-0.20±0.18	2.1±0.01	0.83±0.18
Glyma11g19650.2	AGO5b	-0.346344	0.58	-0.886667	-0.193333	0.945	0.6	-0.52±0.8	1.77±0.02	-2.2±0.16	-0.54±0.16	0.74±0.01	0.17±0.09
