# Supplementary material for: Elements Involved in the Rsv3-Mediated Extreme Resistance against an Avirulent Strain of Soybean Mosaic Virus
Source: Viruses. 2018 Oct 24;10(11):581. doi: 10.3390/v10110581 (PMC6267276; doi:10.3390/v10110581)
Supplement: Supplementary file 1 [file viruses-10-00581-s001.zip › 7. viruses-346980 suppl/Table S2 Top 15s.xlsx]

## Sheet: S1_Top 15 Upregulated G5H_8hpi
Reference Info	Normalized (RPKM)										Log2 Ratio (UP & DOWN)						Reference Info
	Ⅰ.Healthy	Ⅱ.Mock_8hpi	Ⅲ.Mock_24hpi	Ⅳ.Mock_54hpi	Ⅴ.G5H_8hpi	Ⅵ.G5H_24hpi	Ⅶ.G5H_54hpi	Ⅷ.G7H_8hpi	Ⅸ.G7H_24hpi	Ⅹ.G7h_54hpi	G5H			G7H
Reference ID	Ⅰ	Ⅱ	Ⅲ	Ⅳ	Ⅴ	Ⅵ	Ⅶ	Ⅷ	Ⅸ	Ⅹ	Ⅴ/II	Ⅵ/III	Ⅶ/IV	Ⅷ/II	IX/III	X/IV	Annotation
Glyma20g29770.1	1.0128	0.317087	1.41927	0.987242	14.0581	1.29415	0.729908	0.282107	0.289205	0.708164	5.47038	-0.133138	-0.435688	-0.168634	-2.29498	-0.47932	CAP160 protein
Glyma06g15990.1	0.202955	0.251517	0.743636	0.27238	5.94307	0.720763	0.257321	0.141329	0.327716	0.194443	4.56248	-0.0450732	-0.082051	-0.831599	-1.18215	-0.486273	xylem NAC domain 1
Glyma07g05800.1	0.172926	0.0857213	0.443526	0.324911	1.7325	0.178653	0.0438497	0.0722509	0.0893528	0.265078	4.33706	-1.31186	-2.88941	-0.246637	-2.31143	-0.293628	homeobox 7
Glyma03g38000.1	0.082319	0.136021	0.379819	0.0982028	1.05113	0.661463	0.0927735	0.152863	0.189045	0.0934716	2.95003	0.80035	-0.082051	0.168401	-1.00658	-0.0712354	AMP-dependent synthetase and ligase family protein
Glyma13g20340.1	0.100475	0.124516	0.327239	0.854015	0.937548	2.09767	0.445863	0.186577	0.648956	0.898436	2.91256	2.68037	-0.937661	0.583438	0.987774	0.0731545	Protein of unknown function, DUF584
Glyma15g16960.1	0.348649	0.47677	0.79291	0.613126	3.20607	2.01834	0.655443	0.452081	0.667801	0.583587	2.74944	1.34794	0.0962862	-0.0767117	-0.247739	-0.0712354	S-adenosyl-L-methionine-dependent methyltransferases superfamily protein
Glyma15g16960.2	0.401333	0.497363	0.895089	0.65571	3.18789	1.78018	0.663705	0.315924	0.586056	0.802439	2.68023	0.991921	0.0174847	-0.654721	-0.610994	0.291335	S-adenosyl-L-methionine-dependent methyltransferases superfamily protein
Glyma01g07390.2	0.157381	0.265252	0.261414	0.12673	1.66023	0.138204	0.0558709	0.140279	0.130113	0.0562913	2.64595	-0.919542	-1.18159	-0.919062	-1.00658	-1.17077	ABI five binding protein
Glyma10g36890.1	1.61331	2.02831	2.77	2.29069	10.2312	4.9217	1.39329	2.57251	1.63098	1.52325	2.33463	0.829273	-0.717287	0.342899	-0.764142	-0.588635	No annotation
Glyma10g41840.1	0.0858787	0.141903	0.0874066	0.192093	0.685365	0.0369679	0.117957	0.0697694	0.0554682	0.219406	2.27196	-1.24147	-0.703539	-1.02424	-0.656082	0.191799	Core-2/I-branching beta-1,6-N-acetylglucosaminyltransferase family protein
Glyma11g09120.2	0.104655	0.160214	0.187971	0.173503	0.743754	0.198752	0.210742	0.0685905	0.182906	0.204464	2.21483	0.0804577	0.280519	-1.22392	-0.0394106	0.236887	Transducin/WD40 repeat-like superfamily protein
Glyma14g32430.1	4.64937	8.63448	8.7223	6.27575	36.1852	7.02506	6.64228	4.44123	2.71739	5.57974	2.06722	-0.312198	0.0818906	-0.959149	-1.68249	-0.169591	highly ABA-induced PP2C gene 3
Glyma14g32430.2	3.52475	6.37202	6.35087	4.65242	26.48	5.51331	4.66068	4.22853	1.92346	3.84874	2.05508	-0.204037	0.00256121	-0.591596	-1.72325	-0.273596	highly ABA-induced PP2C gene 3
Glyma11g27720.1	21.2022	33.6631	11.2304	92.0317	131.623	38.0203	22.2945	33.9539	22.7753	35.2978	1.96716	1.75936	-2.04545	0.0124096	1.02006	-1.38255	glutamine-dependent asparagine synthase 1
Glyma19g11770.5	1.05483	2.09156	2.03099	1.59886	6.4359	1.10579	1.35312	1.33081	0.24046	1.06211	1.62156	-0.877107	-0.240749	-0.652275	-3.07831	-0.590109	highly ABA-induced PP2C gene 2

## Sheet: S1_Top 15 Upregulated G5H_24hpi
Reference Info	Normalized (RPKM)										Log2 Ratio (UP & DOWN)						Reference Info
	Ⅰ.Healthy	Ⅱ.Mock_8hpi	Ⅲ.Mock_24hpi	Ⅳ.Mock_54hpi	Ⅴ.G5H_8hpi	Ⅵ.G5H_24hpi	Ⅶ.G5H_54hpi	Ⅷ.G7H_8hpi	Ⅸ.G7H_24hpi	Ⅹ.G7h_54hpi	G5H			G7H
Reference ID	Ⅰ	Ⅱ	Ⅲ	Ⅳ	Ⅴ	Ⅵ	Ⅶ	Ⅷ	Ⅸ	Ⅹ	Ⅴ/II	Ⅵ/III	Ⅶ/IV	Ⅷ/II	IX/III	X/IV	Annotation
Glyma18g10760.2	1.51144	1.44084	0.567999	2.21571	2.77502	5.85561	2.00476	1.19823	1.62203	2.16837	0.945589	3.36586	-0.144335	-0.266002	1.51384	-0.031158	heat shock protein 21
Glyma12g06231.1	0.955643	0.394769	0.861485	3.45065	0.385521	5.05399	1.06739	0.253512	1.41083	6.35082	-0.034198	2.55253	-1.69278	-0.638954	0.71165	0.880075	0
Glyma06g03101.1	0.374301	0.325958	0.555996	0.923219	7.10955	2.1817	14.9553	5.4102	0.352835	0.659055	4.447	1.97231	4.01784	4.05292	-0.656082	-0.486273	purple acid phosphatase 12
Glyma06g03091.3	0.242096	0.412534	0.455846	0.649822	5.49899	1.60229	11.971	4.94518	0.169398	0.605629	3.73658	1.81352	4.20335	3.58344	-1.42813	-0.101609	purple acid phosphatase 12
Glyma12g09810.1	0.938506	1.28768	1.10531	4.36342	0.839522	3.87402	5.16335	1.16703	1.86181	5.1808	-0.617139	1.80939	0.242849	-0.141939	0.752261	0.247715	NAD(P)-binding Rossmann-fold superfamily protein
Glyma20g38470.1	0.185602	0.444692	0.287135	0.381941	0.127613	0.87885	0.251009	0.706543	0.271725	0.64805	-1.80103	1.61389	-0.605613	0.667972	-0.079581	0.762755	alpha/beta-Hydrolases superfamily protein	Interacting selectively and non-covalently with any nucleic acid.
Glyma18g06840.4	4.73569	23.8876	8.35324	24.5165	87.3461	21.7712	5.55767	7.86278	8.79702	10.674	1.87048	1.38202	-2.1412	-1.60315	0.0746785	-1.19965	glutamine-dependent asparagine synthase 1
Glyma18g06840.3	4.81484	26.1139	8.4122	25.0241	92.8782	20.142	5.52715	7.66365	9.01737	10.6863	1.83052	1.25965	-2.17871	-1.76871	0.100223	-1.22756	glutamine-dependent asparagine synthase 1
Glyma18g06840.2	4.74048	23.6589	8.58778	22.5867	85.3904	20.4787	5.26848	7.51374	8.13498	11.0977	1.85169	1.25377	-2.10002	-1.65478	-0.0781454	-1.02522	glutamine-dependent asparagine synthase 1
Glyma04g16221.1	0.151649	0.152697	0.2894	0.292565	0.321182	0.685435	0.240339	0.198003	0.281601	0.242148	1.07272	1.24396	-0.283685	0.374852	-0.0394106	-0.272869	SERINE/ARGININE-RICH SPLICING FACTOR 2
Glyma19g45280.1	0.236121	0.234096	0.428459	0.561351	0.149095	1.0019	0.436227	0.216101	0.305016	0.698045	-0.650869	1.22551	-0.363822	-0.115392	-0.490273	0.314418	lipoxygenase 3
Glyma14g35380.1	0.775144	3.03957	1.54019	0.947139	2.26706	3.07776	0.880107	1.80463	1.35999	0.576374	-0.423043	0.998774	-0.105898	-0.752165	-0.179506	-0.716571	Protein kinase superfamily protein

## Sheet: S1_Top 15 Upregulated G5H_54hpi
Reference Info	Normalized (RPKM)										Log2 Ratio (UP & DOWN)						Annotation in Phytozome
Reference ID	Ⅰ	Ⅱ	Ⅲ	Ⅳ	Ⅴ	Ⅵ	Ⅶ	Ⅷ	Ⅸ	Ⅹ	G5H			G7H
											V/II	VI/III	VII/III	VIII/II	IX/III	X/IV
Glyma14g16655.1	3.6995	3.70545	18.1973	7.0054	96.5434	35.7332	290.49	81.5906	2.74952	5.9558	4.70346	0.973543	5.37387	4.46068	-2.72647	-0.234174	NAD(P)H-quinone oxidoreductase subunit 4L (ndhE)							Glyma.18G155400.1
Glyma13g01891.1	1.27332	0.430363	3.88792	1.32051	18.5898	4.03616	35.1501	9.10869	0.747658	2.1441	5.43282	0.0539855	4.73437	4.40362	-2.37855	0.699283	4Fe-4S binding domain / Photosystem I							Glyma.13G088500.1
Glyma15g20385.1	1.61617	1.71676	8.24813	1.70423	9.6948	13.8645	39.0794	12.7013	2.7588	3.02306	2.49752	0.749252	4.51921	2.88722	-1.58003	0.826885	Photosystem II reaction centre N protein (psbN)							Glyma.15G188400.1
Glyma10g07831.1	6.7249	4.37536	27.823	6.76898	61.0586	29.7445	130.346	38.8683	6.18954	7.73144	3.80272	0.0963408	4.26727	3.15112	-2.16838	0.191799	No functional annotation for this locus							Glyma.10G067600.1
Glyma13g12815.1	8.30964	7.25435	112.78	8.67281	90.9096	40.0333	146.662	60.1249	9.57376	12.6046	3.64751	-1.49424	4.07985	3.05104	-3.55828	0.539376	FAMILY NOT NAMED							Glyma.13G025400.1
Glyma12g36132.1	1.77763	1.28507	14.0519	1.32539	24.2263	10.2028	29.7378	13.4102	1.59466	2.08154	4.23666	-0.4618	4.4878	3.38341	-3.13945	0.651231	photosystem II cytochrome b559 subunit alpha (psbE)							Glyma.12G232700.1
Glyma04g33460.1	22.7526	15.2867	112.167	24.1009	258.995	105.822	378.664	188.792	25.8441	37.6947	4.08257	-0.0839999	3.97376	3.62644	-2.11774	0.645276	TRANSLATION FACTOR GUF1 HOMOLOG, CHLOROPLASTIC							Glyma.04G168600.1
Glyma07g35391.1	0.952064	0.884904	3.48841	0.532391	9.70213	3.68848	15.4911	5.96679	1.22986	1.52023	3.45471	0.0804577	4.86281	2.75336	-1.50408	1.51373	Type II intron maturase (Intron_maturas2							Glyma.07G227300.1
Glyma01g07130.1	6.5578	5.1328	40.0995	7.87462	57.7807	25.239	100.102	40.258	8.02537	9.36905	3.49277	-0.667928	3.66811	2.97146	-2.32094	0.250693	cytochrome b6 (petB)							Glyma.01G058600.1
Glyma07g08595.1	397.654	239.033	1676.82	361.731	3877.35	1595.18	5957.63	2478.85	360.176	512.598	4.01979	-0.0720119	4.04175	3.37439	-2.21895	0.502912	SUBFAMILY NOT NAMED							Glyma.07G079200.1
Glyma07g08601.1	587.43	363.11	2468.85	538.824	5713.09	2457.36	8313.12	3630.69	518.355	772.441	3.97579	-0.00672835	3.9475	3.32176	-2.25183	0.51961	SUBFAMILY NOT NAMED							Glyma.07G079300.1
Glyma14g17011.1	1.25746	0.958982	5.49344	0.389448	11.3298	2.6232	16.8015	7.00515	1.12456	1.48274	3.56248	-1.06638	5.43102	2.86884	-2.28835	1.92876	MatK/TrnK amino terminal region (MatK_N)							Glyma.14G132100.1
Glyma08g36390.2	876.562	610.119	6592.3	931.994	7834.84	3904.47	11560.6	4817.1	893.52	1339.6	3.68274	-0.755656	3.63275	2.981	-2.88321	0.523406	No functional annotation for this locus							Glyma.08G269900.1
Glyma07g09705.2	73.4414	52.729	517.628	76.7049	625.667	307.837	934.802	390.902	78.3449	112.178	3.56873	-0.749748	3.60727	2.89014	-2.724	0.5484	30S RIBOSOMAL PROTEIN S10 FAMILY MEMBER							Glyma.07G088100.1
Glyma15g38110.1	3.25141	2.19785	18.0505	1.89531	35.7106	14.081	40.9323	23.0074	2.29096	4.19535	4.02218	-0.358284	4.43273	3.38793	-2.97801	1.14636	photosystem II cytochrome b559 subunit alpha (psbE)							Glyma.15G238700.1
