# Supplementary material for: Elements Involved in the Rsv3-Mediated Extreme Resistance against an Avirulent Strain of Soybean Mosaic Virus
Source: Viruses. 2018 Oct 24;10(11):581. doi: 10.3390/v10110581 (PMC6267276; doi:10.3390/v10110581)
Supplement: Supplementary file 1 [file viruses-10-00581-s001.zip › 7. viruses-346980 suppl/Table S3 Enriched Pathways.xls]

## Sheet: G5H-8hpi-up-pathway_enrichment_
Pathway ID	Pathway name	Hit number(Query)	Percentage in query	p-value
1100	Metabolic pathways	68	0.5231	0.000264
73	Cutin, suberine and wax biosynthesis	3	0.0231	0.00441
5014	Amyotrophic lateral sclerosis (ALS)	4	0.0308	0.00952
270	Cysteine and methionine metabolism	7	0.0538	0.01
250	Alanine, aspartate and glutamate metabolism	5	0.0385	0.02
760	Nicotinate and nicotinamide metabolism	3	0.0231	0.02
4146	Peroxisome	6	0.0462	0.02
195	Photosynthesis	5	0.0385	0.02
4210	Apoptosis	9	0.0692	0.03
940	Phenylpropanoid biosynthesis	6	0.0462	0.03
624	Polycyclic aromatic hydrocarbon degradation	2	0.0154	0.04
4075	Plant hormone signal transduction	16	0.1231	0.04
909	Sesquiterpenoid and triterpenoid biosynthesis	2	0.0154	0.05
4140	Regulation of autophagy	8	0.0615	0.05

## Sheet: G5H-8hpi-Down-pathway_enrichmen
Pathway ID	Pathway name	Hit number(Query)	Percentage in query	p-value
4075	Plant hormone signal transduction	35	0.1804	1.73e-06
4210	Apoptosis	16	0.0825	0.00068
943	Isoflavonoid biosynthesis	3	0.0155	0.00159
500	Starch and sucrose metabolism	17	0.0876	0.00369
4620	Toll-like receptor signaling pathway	7	0.0361	0.00719
520	Amino sugar and nucleotide sugar metabolism	11	0.0567	0.01
1110	Biosynthesis of secondary metabolites	48	0.2474	0.01
4724	Glutamatergic synapse	6	0.0309	0.02
62	Fatty acid elongation	4	0.0206	0.02
1040	Biosynthesis of unsaturated fatty acids	4	0.0206	0.03
1212	Fatty acid metabolism	7	0.0361	0.03
4974	Protein digestion and absorption	2	0.0103	0.03
4712	Circadian rhythm - plant	12	0.0619	0.05
908	Zeatin biosynthesis	2	0.0103	0.05
61	Fatty acid biosynthesis	4	0.0206	0.05
4068	FoxO signaling pathway	13	0.067	0.05

## Sheet: G5H-24hpi-up-pathway_enrichment
Pathway ID	Pathway name	Hit number(Query)	Percentage in query	p-value
4075	Plant hormone signal transduction	28	0.2353	6.9e-08
4712	Circadian rhythm - plant	15	0.1261	2.08e-05
4140	Regulation of autophagy	13	0.1092	9.03e-05
4210	Apoptosis	13	0.1092	0.000144
1110	Biosynthesis of secondary metabolites	38	0.3193	0.000187
940	Phenylpropanoid biosynthesis	9	0.0756	0.000327
4115	p53 signaling pathway	12	0.1008	0.000752
4150	mTOR signaling pathway	12	0.1008	0.0009
941	Flavonoid biosynthesis	5	0.042	0.000963
4141	Protein processing in endoplasmic reticulum	17	0.1429	0.00109
3008	Ribosome biogenesis in eukaryotes	12	0.1008	0.00303
4110	Cell cycle	13	0.1092	0.00335
130	Ubiquinone and other terpenoid-quinone biosynthesis	4	0.0336	0.00462
4626	Plant-pathogen interaction	14	0.1176	0.00539
360	Phenylalanine metabolism	6	0.0504	0.00635
1100	Metabolic pathways	57	0.479	0.00979
500	Starch and sucrose metabolism	11	0.0924	0.01
3015	mRNA surveillance pathway	12	0.1008	0.02
900	Terpenoid backbone biosynthesis	4	0.0336	0.03
909	Sesquiterpenoid and triterpenoid biosynthesis	2	0.0168	0.04
52	Galactose metabolism	5	0.042	0.05

## Sheet: G5H-24hpi-Down-pathway_enrichme
Pathway ID	Pathway name	Hit number(Query)	Percentage in query	p-value
4978	Mineral absorption	5	0.0269	8.4e-05
982	Drug metabolism - cytochrome P450	6	0.0323	0.00157
500	Starch and sucrose metabolism	17	0.0914	0.00238
604	Glycosphingolipid biosynthesis - ganglio series	4	0.0215	0.00453
511	Other glycan degradation	5	0.0269	0.00523
603	Glycosphingolipid biosynthesis - globo series	3	0.0161	0.00615
980	Metabolism of xenobiotics by cytochrome P450	5	0.0269	0.00747
4142	Lysosome	8	0.043	0.00938
531	Glycosaminoglycan degradation	4	0.0215	0.02
62	Fatty acid elongation	4	0.0215	0.02
3008	Ribosome biogenesis in eukaryotes	14	0.0753	0.02
130	Ubiquinone and other terpenoid-quinone biosynthesis	4	0.0215	0.02
902	Monoterpenoid biosynthesis	2	0.0108	0.02
5204	Chemical carcinogenesis	4	0.0215	0.03
52	Galactose metabolism	7	0.0376	0.04
626	Naphthalene degradation	2	0.0108	0.04
1220	Degradation of aromatic compounds	2	0.0108	0.05
1053	Biosynthesis of siderophore group nonribosomal peptides	1	0.0054	0.05
1110	Biosynthesis of secondary metabolites	42	0.2258	0.07

## Sheet: G5H-54hpi-Up-pathway_enrichment
Pathway ID	Pathway name	Hit number(Query)	Percentage in query	p-value
195	Photosynthesis	25	0.1866	1.58e-24
190	Oxidative phosphorylation	29	0.2164	5.16e-20
1100	Metabolic pathways	81	0.6045	5.77e-07
3030	DNA replication	6	0.0448	0.00134
4113	Meiosis - yeast	7	0.0522	0.00207
4111	Cell cycle - yeast	7	0.0522	0.00448
3020	RNA polymerase	5	0.0373	0.00732
280	Valine, leucine and isoleucine degradation	4	0.0299	0.04

## Sheet: G5H-54hpi-Down-pathway_enrichme
Pathway ID	Pathway name	Hit number(Query)	Percentage in query	p-value
195	Photosynthesis	37	0.1088	3.74e-25
1100	Metabolic pathways	186	0.5471	1.5e-11
910	Nitrogen metabolism	17	0.05	7.29e-11
710	Carbon fixation in photosynthetic organisms	22	0.0647	3.44e-08
860	Porphyrin and chlorophyll metabolism	16	0.0471	2.29e-07
940	Phenylpropanoid biosynthesis	22	0.0647	2.6e-07
630	Glyoxylate and dicarboxylate metabolism	19	0.0559	6.56e-07
1110	Biosynthesis of secondary metabolites	98	0.2882	6.57e-07
2020	Two-component system	10	0.0294	8.52e-07
360	Phenylalanine metabolism	15	0.0441	7.92e-05
4724	Glutamatergic synapse	12	0.0353	0.000228
1120	Microbial metabolism in diverse environments	44	0.1294	0.00206
904	Diterpenoid biosynthesis	4	0.0118	0.00221
900	Terpenoid backbone biosynthesis	9	0.0265	0.00673
4712	Circadian rhythm - plant	21	0.0618	0.01
4075	Plant hormone signal transduction	38	0.1118	0.01
4210	Apoptosis	19	0.0559	0.02
250	Alanine, aspartate and glutamate metabolism	9	0.0265	0.02
30	Pentose phosphate pathway	11	0.0324	0.03
1230	Biosynthesis of amino acids	28	0.0824	0.03
330	Arginine and proline metabolism	11	0.0324	0.04
500	Starch and sucrose metabolism	21	0.0618	0.05
