# Supplementary material for: Elements Involved in the Rsv3-Mediated Extreme Resistance against an Avirulent Strain of Soybean Mosaic Virus
Source: Viruses. 2018 Oct 24;10(11):581. doi: 10.3390/v10110581 (PMC6267276; doi:10.3390/v10110581)
Supplement: Supplementary file 1 [file viruses-10-00581-s001.zip › 7. viruses-346980 suppl/Table S4 RNAseq and pathways.xlsx]

## Sheet: ABA
			Normalized (RPKM)											Fold change
			Ⅰ.Healthy	Ⅱ.Mock_8hpi	Ⅲ.Mock_24hpi	Ⅳ.Mock_54hpi	Ⅴ.G5H_8hpi	Ⅵ.G5H_24hpi	Ⅶ.G5H_54hpi	Ⅷ.G7H_8hpi	Ⅸ.G7H_24hpi	Ⅹ.G7h_54hpi										Order in the heat map
			Ⅰ	Ⅱ	Ⅲ	Ⅳ	Ⅴ	Ⅵ	Ⅶ	Ⅷ	Ⅸ	Ⅹ		V/II	VI/III	VII/IV	VIII/II	XI/III	X/IV
1	Glyma.11G055700.1	ABA1	5.56854	3.97517	11.4638	5.33538	10.9533	11.6579	4.83115	3.50792	9.18632	5.74751		1.46227	0.0242271	-0.143225	-0.180403	-0.319522	0.107344			21	Glyma.04G053800.1	ABI1 Homolog
2	Glyma.17G174500.1	ABA1	162.039	69.7955	147.62	109.165	73.6992	186.656	74.8025	77.5313	187.432	129.82		0.0785152	0.338492	-0.545358	0.151646	0.34448	0.24999			15	Glyma.08G188300.3	SnRK2 homolog
3	Glyma.18G296600.1	ABA4	1.00634	6.23566	1.0857	0.855367	4.42334	1.06133	1.25465	3.08339	1.03997	0.49278		-0.495408	-0.0327529	0.552665	-1.01602	-0.0620743	-0.795601			2	Glyma.17G174500.1	ABA1
4	Glyma.08G176300.1	NCED3	0.597602	1.40323	0.864332	0.548754	8.3645	0.426489	0.618111	5.38798	0.73134	1.54686		2.57552	-1.01908	0.171706	1.94099	-0.241044	1.49511			14	Glyma.18G262900.1	SnRK1 Homolog
5	Glyma.01G154900.1	NCED4	162.101	38.7532	64.3248	154.258	55.6307	104.812	118.485	59.4174	84.2089	207.98		0.521568	0.704352	-0.380647	0.616571	0.388596	0.431101			12	Glyma.08G240300.1	SnRK1 Homolog
6	Glyma.11G151700.1	ABA2	1.31384	1.09291	2.08825	3.26084	2.28046	1.76642	3.1262	1.65434	1.95293	2.62094		1.06115	-0.24147	-0.0608345	0.598085	-0.0966545	-0.315161			9	Glyma.02G272400.1	AAO3
7	Glyma.11G151400.1	ABA2	27.6265	33.2029	17.2105	26.0243	27.4315	18.9758	20.9809	31.0088	18.8217	26.1718		-0.275476	0.140869	-0.31078	-0.0986328	0.129108	0.00815798			20	Glyma.06G054000.2	ABI1 Homolog
8	Glyma.02G272200.1	AAO3	1.4551	1.44843	0.808332	2.38122	1.30015	1.41236	1.81513	1.09825	1.17024	2.90207		-0.155818	0.805093	-0.391628	-0.399284	0.533789	0.285385			34	Glyma.19G122800.1	ABF-Like
9	Glyma.02G272400.1	AAO3	30.3792	32.6753	24.8651	29.1284	34.4279	29.8491	21.9922	28.2898	27.2988	28.4489		0.0753781	0.263563	-0.405434	-0.207919	0.134715	-0.0340513			7	Glyma.11G151400.1	ABA2
10	Glyma.14G045100.1	AAO3	2.38988	3.71012	2.94503	8.62778	4.82734	3.69469	8.20508	2.9407	3.10379	6.9264		0.379762	0.327171	-0.0724713	-0.335304	0.0757495	-0.316882			25	Glyma.17G052500.1	ABI2 Homolog
11	Glyma.09G002300.1	ABA3	1.56134	1.37695	1.35703	1.47168	1.46583	1.463	1.1233	1.00128	1.02253	1.52137		0.0902392	0.108472	-0.389718	-0.45963	-0.40832	0.0479118			19	Glyma.09G066500.2	ABI1 Homolog
12	Glyma.08G240300.1	SnRK1 Homolog	13.2266	14.4686	12.5722	16.4941	14.1346	15.0771	13.339	13.2689	13.1261	19.3735		-0.0336898	0.262122	-0.306296	-0.124878	0.0621991	0.232138			32	Glyma.08G227000.1	ABI5 Homologue
13	Glyma.13G060400.2	SnRK1 Homolog	5.57952	9.4015	6.00138	6.84628	9.50545	6.29714	5.59986	7.64008	5.35415	6.19302		0.0158638	0.0694025	-0.289931	-0.299302	-0.164637	-0.144678			23	Glyma.17G218700.2	ABI1 Homolog
14	Glyma.18G262900.1	SnRK1 Homolog	5.00273	4.97273	4.03095	5.88643	5.45127	5.05849	4.94432	4.82636	4.25218	6.92311		0.132556	0.327586	-0.251619	-0.0431033	0.0770821	0.234027			13	Glyma.13G060400.2	SnRK1 Homolog
15	Glyma.08G188300.3	SnRK2 homolog	4.48461	3.85197	4.20815	4.29381	4.40492	4.15523	2.88919	4.22733	3.86209	4.12188		0.193519	-0.0182603	-0.571594	0.134151	-0.123807	-0.0589571			11	Glyma.09G002300.1	ABA3
16	Glyma.15G172500.1	ABI1 Homolog	2.20048	2.71941	1.55713	2.04009	2.69118	1.25066	1.63976	1.66464	1.08475	2.35679		-0.0150523	-0.316201	-0.315148	-0.708085	-0.521524	0.208188			17	Glyma.09G066500.3	ABI1 Homolog
17	Glyma.09G066500.3	ABI1 Homolog	4.71158	2.65575	1.40442	5.39132	3.28937	1.92853	4.02348	2.32942	1.14781	5.0362		0.30869	0.457527	-0.422194	-0.189151	-0.291085	-0.0983037			10	Glyma.14G045100.1	AAO3
18	Glyma.14G108400.4	ABI1 Homolog	1.92905	2.13993	1.44716	2.34652	2.34185	1.53016	1.45648	1.38859	1.11996	1.4859		0.130088	0.0804577	-0.688031	-0.623942	-0.369778	-0.659182			22	Glyma.17G218700.7	ABI1 Homolog
19	Glyma.09G066500.2	ABI1 Homolog	1.3604	1.78627	1.41428	1.90183	2.04013	1.40127	1.28335	1.49993	1.00419	1.71711		0.191714	-0.0133244	-0.567478	-0.25205	-0.494025	-0.147407			41	Glyma.20G049200.1	ABF-Like
20	Glyma.06G054000.2	ABI1 Homolog	5.13746	4.59767	3.41235	5.68594	4.22888	3.28275	4.99412	3.90177	3.29358	6.73819		-0.120629	-0.0558638	-0.187168	-0.236775	-0.0511119	0.244963			16	Glyma.15G172500.1	ABI1 Homolog
21	Glyma.04G053800.1	ABI1 Homolog	8.10697	9.71606	6.13995	10.6769	11.8168	6.41758	7.77298	9.83416	6.46606	11.5169		0.2824	0.063803	-0.457949	0.0174296	0.0746607	0.10926			18	Glyma.14G108400.4	ABI1 Homolog
22	Glyma.17G218700.7	ABI1 Homolog	1.30583	1.81444	1.25656	1.46928	1.22432	1.2605	1.00341	1.37776	1.10752	1.49959		-0.567541	0.00450887	-0.5502	-0.397196	-0.182151	0.0294586			35	Glyma.10G223800.2	ABF-Like
23	Glyma.17G218700.2	ABI1 Homolog	1.58047	2.26402	1.35952	2.00707	2.09071	1.5582	1.58368	1.77512	1.13057	1.9755		-0.114894	0.196782	-0.34181	-0.350973	-0.266039	-0.0228724			8	Glyma.02G272200.1	AAO3
24	Glyma13g16640.2	ABI1 Homolog	2.10764	2.03038	2.30267	2.1767	2.9112	2.74306	1.54488	1.37594	1.69099	2.49251		0.519861	0.252481	-0.494649	-0.561333	-0.445437	0.195456			40	Glyma.19G067900.1	ABF-Like
25	Glyma.17G052500.1	ABI2 Homolog	4.67641	4.62764	5.20004	4.92719	5.27544	5.7777	3.09729	3.85914	4.40894	4.03003		0.189015	0.151973	-0.669759	-0.261999	-0.238091	-0.289975			38	Glyma.05G079800.1	ABF-Like
26	Glyma.14G162100.1	PP2C3a	4.64937	8.63448	8.7223	6.27575	36.1852	7.02506	6.64228	4.44123	2.71739	5.57974		2.06722	-0.312198	0.0818906	-0.959149	-1.68249	-0.169591			39	Glyma.03G003400.1	ABF-Like
27	Glyma.18G035000.1	PP2C Homolog	7.12501	9.73511	6.99094	10.5908	22.0714	7.50015	9.7472	9.53952	4.47048	11.8244		1.18091	0.101432	-0.119756	-0.0292799	-0.645057	0.158955			37	Glyma.08G077400.1	ABF-Like
28	Glyma.08G033800.1	PP2C Homolog	1.0017	3.04467	2.7817	1.71229	7.00643	3.00932	0.601596	2.09998	1.81157	1.15837		1.20239	0.113473	-1.50906	-0.535914	-0.618721	-0.563834			3	Glyma.18G296600.1	ABA4
29	Glyma.07G213100.1	ABI5-Like	2.25557	1.64198	1.94572	2.94246	3.29999	2.79062	1.51988	1.77937	1.48741	2.51862		1.00702	0.520278	-0.953065	0.115933	-0.387503	-0.224392			31	Glyma.15G222400.1	ABI5 Homologue
30	Glyma.02G131700.1	ABI5 Homologue	5.56413	4.77759	8.57962	5.18722	13.6729	8.48145	2.79665	5.00933	5.10834	5.47039		1.51696	-0.0166022	-0.891261	0.0683338	-0.748058	0.0766823			5	Glyma.01G154900.1	NCED4
31	Glyma.15G222400.1	ABI5 Homologue	1.51489	1.08608	1.3609	1.54582	1.53101	1.90782	1.74608	1.77852	1.48789	1.74323		0.495351	0.487367	0.175747	0.711543	0.128712	0.173387			30	Glyma.02G131700.1	ABI5 Homologue
32	Glyma.08G227000.1	ABI5 Homologue	0.802402	1.05406	0.695809	1.3461	0.981238	0.714992	0.783356	0.860489	0.487167	1.09675		-0.103286	0.0392351	-0.781049	-0.292733	-0.514275	-0.295553			29	Glyma.07G213100.1	ABI5-Like
33	Glyma.04G039300.1	ABF-Like	5.91937	7.41533	6.81126	7.24031	15.0927	7.27103	5.3743	6.5296	5.95958	7.69823		1.02527	0.0942371	-0.429974	-0.183517	-0.192712	0.0884758			36	Glyma.06G040400.1	ABF-Like
34	Glyma.19G122800.1	ABF-Like	3.11119	3.95232	1.8225	3.35083	3.33371	1.83886	2.95536	3.42294	1.71342	2.75335		-0.245571	0.0128944	-0.181184	-0.207466	-0.0890413	-0.283333			33	Glyma.04G039300.1	ABF-Like
35	Glyma.10G223800.2	ABF-Like	2.71582	3.18852	1.95526	2.80077	3.0326	3.06419	2.53719	2.58794	3.36053	3.81616		-0.0723331	0.648142	-0.142593	-0.301084	0.781323	0.446299			24	Glyma13g16640.2	ABI1 Homolog
36	Glyma.06G040400.1	ABF-Like	7.4249	11.0047	6.79476	6.8059	20.6493	6.68707	4.99178	8.10573	6.44028	8.58268		0.907979	-0.0230469	-0.447232	-0.441104	-0.077298	0.334642			27	Glyma.18G035000.1	PP2C Homolog
37	Glyma.08G077400.1	ABF-Like	2.96796	11.3577	5.71621	5.51523	9.34632	5.11744	6.5956	8.01722	5.49814	4.3746		-0.281205	-0.159637	0.258082	-0.502501	-0.0561173	-0.33427			1	Glyma.11G055700.1	ABA1
38	Glyma.05G079800.1	ABF-Like	0.481888	0.694694	0.288271	0.488347	0.478155	0.266704	0.498754	0.753313	0.152447	0.452257		-0.538901	-0.112187	0.0304237	0.116871	-0.919116	-0.110764			6	Glyma.11G151700.1	ABA2
39	Glyma.03G003400.1	ABF-Like	0.913756	0.706226	0.612008	0.949415	0.738281	0.406029	0.859553	0.73893	0.444226	0.577348		0.0640393	-0.591968	-0.143452	0.0653073	-0.462259	-0.717598			28	Glyma.08G033800.1	PP2C Homolog
40	Glyma.19G067900.1	ABF-Like	1.12298	1.36638	0.997488	1.56192	0.977677	0.751472	1.41085	1.27963	0.567067	1.72141		-0.482925	-0.40858	-0.146757	-0.0946336	-0.81478	0.140269			26	Glyma.14G162100.1	PP2C3a
41	Glyma.20G049200.1	ABF-Like	1.21084	1.67073	1.14344	1.67529	1.61846	1.37023	1.80424	1.35604	0.999756	2.55133		-0.0458609	0.26103	0.106983	-0.301084	-0.193739	0.606836			4	Glyma.08G176300.1	NCED3

## Sheet: Autophagy
		Fold Change (Log2)							Normalized (RPKM)											Annotation												order in the heat map
									Ⅰ.Healthy	Ⅱ.Mock_8hpi	Ⅲ.Mock_24hpi	Ⅳ.Mock_54hpi	Ⅴ.G5H_8hpi	Ⅵ.G5H_24hpi	Ⅶ.G5H_54hpi	Ⅷ.G7H_8hpi	Ⅸ.G7H_24hpi	Ⅹ.G7h_54hpi
No.	Reference ID	V/II	VI/III	VII/IV	VIII/II	XI/III	X/IV		Ⅰ	Ⅱ	Ⅲ	Ⅳ	Ⅴ	Ⅵ	Ⅶ	Ⅷ	Ⅸ	Ⅹ
1	Glyma17g15050.2	-0.130945	0.207902	-0.417754	-0.0818514	0.134991	-0.260269		6.07537	8.50506	6.16382	7.37705	7.7671	7.11926	5.52238	8.03595	6.76841	6.15934		Glyma.06G306300.1.p - (1 of 11) K08341 - GABA(A) receptor-associated protein (GABARAP, ATG8, LC3)												80	Glyma01g32400.1
2	Glyma06g46270.3	0.0298138	0.219901	-0.398576	-0.0404646	0.0312376	0.42152		19.4099	14.0418	14.2298	17.6198	14.335	16.5728	13.3665	13.6535	14.5413	23.5989		Glyma.18G212200.1.p - (1 of 7) PTHR24347:SF215 - CBL-INTERACTING SERINE/THREONINE-PROTEIN KINASE 20												5	Glyma14g36553.2
3	Glyma18g44450.1	1.06902	0.192932	-1.23959	-1.3341	-1.22168	-0.344254		0.290063	0.185181	0.39721	0.3421	0.388512	0.454045	0.144877	0.0734501	0.170317	0.269477		Glyma.18G039100.1.p - (1 of 4) PTHR23315:SF65 - ARM REPEAT SUPERFAMILY PROTEIN												93	Glyma05g04540.1
4	Glyma18g04410.1	0.714558	0.409642	-0.107814	0.376206	0.685912	0.896488		1.64213	3.33435	3.67181	1.91566	5.4716	4.87746	1.77772	4.32773	5.9069	3.56605		Glyma.14G187000.1.p - (1 of 2) PTHR13430:SF3 - AUTOPHAGY-RELATED PROTEIN 13												23	Glyma11g03460.2
5	Glyma14g36553.2	0.0577516	-0.164655	-0.206806	-0.579836	-0.526799	-0.00450932		1.15711	2.40871	1.18231	1.71532	2.50709	1.05479	1.48625	1.61152	0.820636	1.70997		Glyma.07G125200.1.p - (1 of 2) K08333 - phosphoinositide-3-kinase, regulatory subunit 4 (PIK3R4, VPS15)												22	Glyma09g09310.1
6	Glyma07g14940.1	0.0198806	0.558159	-0.305008	-0.485603	0.22206	0.0979368		1.96055	2.09235	1.54656	2.25532	2.12138	2.27714	1.82554	1.49435	1.8039	2.41373		Glyma.07G261000.1.p - (1 of 11) K08341 - GABA(A) receptor-associated protein (GABARAP, ATG8, LC3)												41	Glyma04g10090.1
7	Glyma07g39090.1	0.122765	0.180622	-0.485773	-0.167883	0.481707	0.089827		10.2835	8.12088	6.06197	11.0584	8.84217	6.87047	7.89697	7.22878	8.46491	11.7688		Glyma.05G189000.1.p - (1 of 4) K08331 - autophagy-related protein 13 (ATG13)												25	Glyma05g02850.1
8	Glyma05g32250.1	-0.0570664	0.283991	-0.633066	-0.386188	-0.208623	0.0704257		1.24322	1.41985	0.982494	1.37405	1.36478	1.19624	0.885992	1.0864	0.850214	1.44279		Glyma.08G146700.1.p - (1 of 4) K08331 - autophagy-related protein 13 (ATG13)												74	Glyma19g35370.1
9	Glyma08g15500.2	0.915176	0.990661	-0.194526	0.376509	0.909403	1.07716		0.725065	0.59223	0.583662	1.32694	1.11683	1.15979	1.15956	0.768831	1.09627	2.79968		Glyma.02G223100.1.p - (1 of 2) PTHR23315:SF88 - ARM REPEAT PROTEIN												28	Glyma19g34630.1
10	Glyma02g38810.1	0.114507	0.50521	-0.251976	0.262014	0.476292	-0.0165295		3.46379	2.86707	1.75218	3.59057	3.10391	2.48693	3.01517	3.43805	2.43758	3.54967		Glyma.17G140700.1.p - (1 of 1) PTHR10969:SF39 - AUTOPHAGY-RELATED PROTEIN 8F												27	Glyma05g10590.1
11	Glyma17g14970.1	-0.433931	0.810369	-0.785069	-0.752165	0.767726	0.323044		1.02799	1.10689	0.843887	1.5832	0.819368	1.47989	0.918768	0.657175	1.43679	1.98053		Glyma.14G190000.1.p - (1 of 2) PTHR23315:SF88 - ARM REPEAT PROTEIN												50	Glyma13g16540.2
12	Glyma14g36890.1	0.00746063	0.461202	-0.268464	-0.0375739	0.361561	-0.0140915		3.21378	3.61083	2.27567	3.32295	3.62955	3.13288	2.75872	3.518	2.92381	3.29065		Glyma.14G069600.1.p - (1 of 4) PTHR23315:SF65 - ARM REPEAT SUPERFAMILY PROTEIN												18	Glyma04g40230.2
13	Glyma14g07570.2	1.14526	0.15846	-0.541483	-1.00994	-0.565479	1.11319		0.0912517	0.694672	0.573172	0.192447	1.53652	0.639715	0.132224	0.344952	0.38731	0.416308		Glyma.20G230900.1.p - (1 of 3) PTHR13268:SF2 - AUTOPHAGY-RELATED PROTEIN 18G												73	Glyma02g31110.2
14	Glyma20g37460.1	-0.0287062	0.273704	-0.449537	-0.166238	0.151273	-0.018768		2.39501	2.0835	2.16143	2.9926	2.04246	2.61297	2.19142	1.85674	2.40038	2.95392		Glyma.03G162100.1.p - (1 of 4) K17907 - autophagy-related protein 9 (ATG9)												44	Glyma17g20310.1
15	Glyma03g31890.4	-0.246363	0.251444	-0.461243	-0.0998893	0.118603	0.189529		1.734	1.39594	1.25902	1.94234	1.1768	1.49873	1.41084	1.30256	1.36689	2.21503		Glyma.03G148700.1.p - (1 of 3) PTHR13268:SF2 - AUTOPHAGY-RELATED PROTEIN 18G												53	Glyma18g48380.3
16	Glyma03g30510.1	0.0380163	0.335715	-0.295748	-0.209828	0.370936	0.0626956		5.68323	6.37382	5.92407	8.21664	6.54401	7.47619	6.69368	5.51106	7.66096	8.58158		Glyma.11G153900.1.p - (1 of 2) K08334 - beclin 1 (BECN1, VPS30, ATG6)												85	Glyma06g10090.1
17	Glyma11g21490.1	0.0256989	0.253342	-0.347669	-0.0838538	0.0265498	0.0828309		5.49726	5.63804	5.63751	7.11061	5.73937	6.71971	5.58789	5.31968	5.74222	7.5308		Glyma.04G224300.1.p - (1 of 3) PTHR11227:SF25 - AUTOPHAGY-RELATED PROTEIN 18C-RELATED												26	Glyma19g33431.3
18	Glyma04g40230.2	-0.258406	0.297033	0.0316058	-0.3396	-0.00277426	0.245955		1.21951	1.36205	0.87038	1.23256	1.13869	1.06936	1.25986	1.07638	0.868708	1.46166		Glyma.02G133400.1.p - (1 of 2) K17906 - autophagy-related protein 2 (ATG2)												56	Glyma09g36540.1
19	Glyma02g15050.3	0.0104073	0.352054	-0.363597	-0.293179	0.138128	0.122128		1.86737	1.95697	1.60722	2.11089	1.97114	2.05141	1.64063	1.59709	1.7687	2.29736		Glyma.04G061500.1.p - (1 of 7) PTHR24347:SF199 - CBL-INTERACTING SERINE/THREONINE-PROTEIN KINASE 25-RELATED												55	Glyma02g36960.3
20	Glyma04g06520.1	2.22158	0.285075	-1.12785	0.959814	0.715366	0.0162274		1.5308	0.469756	1.86965	1.25224	2.19096	2.27812	0.573018	0.913703	3.06977	1.2664		Glyma.17G159900.1.p - (1 of 12) K08332 - vacuolar protein 8 (VAC8)												59	Glyma11g30040.1
21	Glyma17g17250.2	-0.849941	0.973543	-1.08205	-0.0380501	0.595457	0.208872		0.205846	0.347864	0.159988	0.351604	0.192998	0.314161	0.166083	0.338809	0.241734	0.406379		Glyma.17G066300.1.p - (1 of 1) PTHR24343:SF123 - CBL-INTERACTING SERINE/THREONINE-PROTEIN KINASE 21												1	Glyma17g15050.2
22	Glyma09g09310.1	0.527185	0.267006	-0.703735	-0.326057	-0.210053	-0.24116		12.9397	7.41632	29.4071	14.2086	10.6878	35.3858	8.72379	5.9161	25.4226	12.0214		Glyma.11G031800.1.p - (1 of 3) PTHR10969//PTHR10969:SF40 - MICROTUBULE-ASSOCIATED PROTEINS 1A/1B LIGHT CHAIN 3-RELATED // SUBFAMILY NOT NAMED												69	Glyma13g05700.2
23	Glyma11g03460.2	0.721347	0.320661	-0.573663	0.010336	-0.327201	-0.0789711		4.17889	2.91997	3.74647	5.57855	4.81421	4.67897	3.74827	2.94096	2.98624	5.28139		Glyma.09G277000.1.p - (1 of 7) PTHR24347:SF215 - CBL-INTERACTING SERINE/THREONINE-PROTEIN KINASE 20												45	Glyma17g13520.1
24	Glyma09g41340.2	0.316709	1.49033	-0.431993	-0.317026	1.4985	1.05614		0.484042	0.458076	1.50483	0.767732	0.570528	4.22788	0.569071	0.367708	4.25187	1.5964		Glyma.05G043700.1.p - (1 of 2) K17890 - autophagy-related protein 16, animal type (ATG16L)												81	Glyma06g41647.1
25	Glyma05g02850.1	-0.230449	0.119079	-0.446325	-0.485603	0.216861	-0.16992		5.75393	7.69583	5.2251	6.73189	6.55969	5.67467	4.9406	5.49635	6.07262	5.98392		Glyma.19G152000.1.p - (1 of 3) PTHR13268:SF2 - AUTOPHAGY-RELATED PROTEIN 18G												90	Glyma12g01250.1
26	Glyma19g33431.3	-0.175427	0.347805	-0.32183	-0.707728	0.0722188	-0.263881		1.76668	2.00927	1.14032	2.40103	1.77922	1.4512	1.92095	1.23024	1.19886	1.99969		Glyma.05G090500.1.p - (1 of 4) PTHR19878:SF4 - TRANSDUCIN/WD40 DOMAIN-CONTAINING PROTEIN												37	Glyma17g21590.1
27	Glyma05g10590.1	-0.196748	0.257844	-0.166476	-0.389061	0.120022	0.111329		10.9463	12.7007	11.1179	13.4335	11.0815	13.2936	11.9694	9.69857	12.0824	14.5112		Glyma.19G163500.1.p - (1 of 4) K17907 - autophagy-related protein 9 (ATG9)												8	Glyma05g32250.1
28	Glyma19g34630.1	-0.257592	0.295897	-0.218372	-0.363554	0.0279024	0.209916		3.69284	4.76922	2.92709	3.7731	3.98937	3.59343	3.24311	3.70686	2.98425	4.36405		Glyma.12G005700.1.p - (1 of 2) K08343 - ubiquitin-like-conjugating enzyme ATG3 (ATG3)												16	Glyma03g30510.1
29	Glyma12g00830.1	-0.145543	0.137943	-0.414247	-0.187743	0.132723	0.207066		4.34016	5.12932	4.31791	5.43906	4.6371	4.75115	4.08153	4.50343	4.73399	6.27851		Glyma.02G246500.1.p - (1 of 4) PTHR23315:SF65 - ARM REPEAT SUPERFAMILY PROTEIN												12	Glyma14g36890.1
30	Glyma02g41380.1	-0.247905	0.232461	-0.0362473	0.107	0.76894	0.589278		0.830472	1.14002	0.561764	0.531557	0.960032	0.659981	0.518368	1.22779	0.957255	0.799723		Glyma.02G008800.1.p - (1 of 2) PTHR10969:SF25 - AUTOPHAGY-RELATED PROTEIN 8I												7	Glyma07g39090.1
31	Glyma02g01180.1	0.202945	0.249828	-0.853976	-0.0583701	-0.0716742	0.264969		11.2684	8.58168	11.1101	15.2921	9.8779	13.2107	8.46045	8.2414	10.5716	18.3751		Glyma.17G013000.1.p - (1 of 11) K08341 - GABA(A) receptor-associated protein (GABARAP, ATG8, LC3)												67	Glyma13g23500.1
32	Glyma17g01650.1	0.528749	0.616008	-0.170546	0.811608	1.00227	0.786632		12.7507	4.98707	5.46716	13.2591	7.19473	8.37912	11.7808	8.75313	10.9516	22.8725		Glyma.03G246100.1.p - (1 of 1) KOG0032//KOG0198//KOG0581//KOG0583//KOG0595 - Ca2+/calmodulin-dependent protein kinase, EF-Hand protein superfamily // MEKK and related serine/threonine protein kinases // Mitogen-activated protein kinase kinase (MAP2K) // Serine/threonine protein kinase // Serine/threonine-protein kinase involved in autophagy												57	Glyma09g38000.1
33	Glyma03g40620.1	0.00295499	0.328385	-0.410674	0.0835119	0.540315	-0.540721		0.386383	0.837962	0.377526	0.700047	0.83968	0.474025	0.526626	0.887899	0.549033	0.481232		Glyma.11G114500.1.p - (1 of 4) PTHR23315//PTHR23315:SF133 - BETA CATENIN-RELATED ARMADILLO REPEAT-CONTAINING // SUBFAMILY NOT NAMED												70	Glyma12g16540.2
34	Glyma11g12221.4	-0.0134394	0.681908	-0.715923	0.0859386	0.866759	-0.205537		0.28416	0.150923	0.239635	0.408603	0.149523	0.384437	0.248764	0.160186	0.43699	0.354347		Glyma.11G233000.1.p - (1 of 2) PTHR15071 - CATION-DEPENDENT MANNOSE-6-PHOSPHATE RECEPTOR												2	Glyma06g46270.3
35	Glyma11g35651.1	-0.377746	0.141084	0.112596	-0.16305	0.335639	-0.217314		5.72097	6.20772	3.75125	4.77661	4.77771	4.13663	5.16434	5.54433	4.73384	4.10868		Glyma.17G113700.1.p - (1 of 6) PTHR24343:SF157 - CBL-INTERACTING SERINE/THREONINE-PROTEIN KINASE 24												76	Glyma01g41910.2
36	Glyma17g12250.1	-0.022417	0.18854	-0.208864	0.0235398	0.191996	0.0539691		18.7029	19.8213	16.0445	24.5281	19.5157	18.2845	21.2222	20.1474	18.3283	25.463		Glyma.17G180900.1.p - (1 of 1) PTHR13292:SF0 - AUTOPHAGY-RELATED PROTEIN 101												62	Glyma07g33400.4
37	Glyma17g21590.1	-0.15144	0.0307551	-0.624458	-0.334513	-0.135772	-0.0188993		13.44	11.4251	9.72878	16.7171	10.2866	9.9384	10.8438	9.06068	8.85496	16.4995		Glyma.11G235300.1.p - (1 of 19) K07198 - 5'-AMP-activated protein kinase, catalytic alpha subunit (PRKAA, AMPK)												54	Glyma18g49770.5
38	Glyma11g35900.2	0.817879	0.436602	0.797655	0.21731	0.794579	0.284908		0.159022	0.300795	0.255555	0.280815	0.530245	0.345871	0.488133	0.349693	0.443278	0.342126		Glyma.11G152500.1.p - (1 of 4) PTHR23315//PTHR23315:SF133 - BETA CATENIN-RELATED ARMADILLO REPEAT-CONTAINING // SUBFAMILY NOT NAMED												19	Glyma02g15050.3
39	Glyma11g21275.2	-0.624874	0.357298	-1.25893	-1.14419	-0.0649672	0.00968456		0.391467	0.602508	0.401002	0.881278	0.390712	0.513693	0.368246	0.272601	0.383345	0.887214		Glyma.04G215500.1.p - (1 of 2) PTHR24348:SF24 - PROTEIN KINASE FAMILY PROTEIN												14	Glyma20g37460.1
40	Glyma04g39350.1	-0.750405	0.70724	-0.906964	-0.0815775	0.959205	0.278349		0.440356	0.63189	0.962429	0.964246	0.375618	1.57134	0.514238	0.597151	1.87119	1.16944		Glyma.04G094500.1.p - (1 of 2) K00914 - phosphatidylinositol 3-kinase (PIK3C3, VPS34)												82	Glyma08g26180.1
41	Glyma04g10090.1	-0.145634	0.14561	-0.341522	-0.418225	0.164652	0.113724		11.3151	11.333	9.47051	12.1976	10.2448	10.4763	9.62646	8.48098	10.6155	13.198		Glyma.17G071400.1.p - (1 of 2) PTHR13222 - CGTHBA PROTEIN -14 GENE PROTEIN												17	Glyma11g21490.1
42	Glyma17g07920.1	0.131582	0.57475	-0.210614	0.162863	0.575176	0.446409		2.48274	2.80295	2.08503	3.27386	3.07061	3.10548	2.82917	3.13792	3.1064	4.46111		Glyma.17G070200.1.p - (1 of 3) K17908 - autophagy-related protein 18 (WIPI, ATG18)												27	Glyma05g10590.1
43	Glyma17g07800.2	0.359778	0.266871	-0.345085	0.25721	0.105546	0.123412		1.13609	0.923958	0.838322	1.42943	1.18565	1.00866	1.12533	1.10428	0.901951	1.55709		Glyma.17G176300.1.p - (1 of 4) PTHR19878:SF4 - TRANSDUCIN/WD40 DOMAIN-CONTAINING PROTEIN												15	Glyma03g31890.4
44	Glyma17g20310.1	-0.222086	0.184052	-0.058885	-0.544415	-0.00971216	0.0186675		9.55847	13.8263	9.39609	11.5505	11.8536	10.6746	11.0886	9.48024	9.33305	11.701		Glyma.17G126200.1.p - (1 of 2) K17890 - autophagy-related protein 16, animal type (ATG16L)												86	Glyma13g02290.1
45	Glyma17g13520.1	-0.179913	0.0883198	-0.359585	-0.284566	-0.103899	0.00771591		2.10969	2.23907	2.4181	2.32316	1.97656	2.57076	1.81065	1.83825	2.25008	2.33562		Glyma.15G187400.1.p - (1 of 4) PTHR24343:SF143 - CBL-INTERACTING SERINE/THREONINE-PROTEIN KINASE 1-RELATED												36	Glyma17g12250.1
46	Glyma15g21340.2	1.30022	1.03465	0.0948267	0.0614856	0.250809	0.449597		0.746368	0.290998	0.163879	0.776583	0.71663	0.335725	0.829342	0.303668	0.194995	1.06055		Glyma.12G161000.1.p - (1 of 1) PF00044//PF02800//PF03986 - Glyceraldehyde 3-phosphate dehydrogenase, NAD binding domain (Gp_dh_N) // Glyceraldehyde 3-phosphate dehydrogenase, C-terminal domain (Gp_dh_C) // Autophagocytosis associated protein (Atg3), N-terminal domain (Autophagy_N)												94	Glyma10g01220.1
47	Glyma02g36800.2	0.229557	0.708948	-0.171056	-0.0768345	0.429085	0.667579		1.63927	2.36286	1.98071	2.75297	2.77039	3.23769	2.44517	2.24031	2.66679	4.37283		Glyma.02G220700.1.p - (1 of 2) PTHR13430:SF3 - AUTOPHAGY-RELATED PROTEIN 13												63	Glyma12g34270.4
48	Glyma02g38530.1	0.272731	0.386611	-0.514233	0.0790626	0.0808837	-0.0448036		4.11525	4.02236	3.87261	6.52897	4.85938	5.06274	4.57136	4.24894	4.09593	6.32933		Glyma.02G240700.1.p - (1 of 2) K08339 - autophagy-related protein 5 (ATG5)												31	Glyma02g01180.1
49	Glyma02g40770.6	-0.0134394	0.610972	0.47049	0.320404	-0.0890413	0.0662681		0.351195	0.356095	0.350944	0.642721	0.352794	0.535992	0.890542	0.444649	0.329939	0.672932		Glyma.13G105900.1.p - (1 of 8) K02218 - casein kinase 1 (CSNK1, CK1)												89	Glyma12g10510.1
50	Glyma13g16540.2	-0.20171	0.172038	-0.0411014	-0.284556	0.12424	0.0885003		10.3497	13.0334	9.51268	12.3073	11.3328	10.7175	11.9617	10.7003	10.3682	13.0859		Glyma.13G119500.1.p - (1 of 4) PTHR24343:SF143 - CBL-INTERACTING SERINE/THREONINE-PROTEIN KINASE 1-RELATED												48	Glyma02g38530.1
51	Glyma13g17990.1	0.00614092	0.504597	-0.103746	-0.196732	0.367066	1.23771		1.78034	1.71604	2.48954	1.54672	1.72336	3.53198	1.4394	1.49728	3.21083	3.64756		Glyma.09G003900.1.p - (1 of 11) K08341 - GABA(A) receptor-associated protein (GABARAP, ATG8, LC3)												43	Glyma17g07800.2
52	Glyma09g00630.3	0.14268	0.354219	-0.78437	-0.296562	0.144077	-0.213254		1.67184	2.47614	1.66838	2.62681	2.73354	2.13268	1.52514	2.01605	1.8436	2.26585		Glyma.18G248400.1.p - (1 of 2) K08342 - cysteine protease ATG4 (ATG4)												10	Glyma02g38810.1
53	Glyma18g48380.3	-0.175158	-0.0450732	-0.141757	-0.511609	0.312614	0.0768632		1.716	1.79019	1.563	1.92567	1.58552	1.51492	1.74546	1.25571	1.94117	2.03105		Glyma.18G262900.1.p - (1 of 4) PTHR24343//PTHR24343:SF156 - SERINE/THREONINE KINASE // SUBFAMILY NOT NAMED												75	Glyma01g00990.1
54	Glyma18g49770.5	0.132556	0.327586	-0.251619	-0.0431033	0.0770821	0.234027		5.00273	4.97273	4.03095	5.88643	5.45127	5.05849	4.94432	4.82636	4.25218	6.92311		Glyma.02G207500.1.p - (1 of 3) K17908 - autophagy-related protein 18 (WIPI, ATG18)												6	Glyma07g14940.1
55	Glyma02g36960.3	-0.422351	0.202942	-0.546719	-0.742332	0.116953	0.0490588		0.854694	1.26032	1.04388	1.00186	0.940458	1.20155	0.685851	0.753383	1.13203	1.03652		Glyma.09G231000.1.p - (1 of 2) K08343 - ubiquitin-like-conjugating enzyme ATG3 (ATG3)												78	Glyma03g32620.2
56	Glyma09g36540.1	-0.394665	0.314923	-0.529895	-0.416562	-0.055123	0.162595		8.06289	13.5348	8.62411	11.1817	10.2955	10.7279	7.7445	10.1404	8.30082	12.5157		Glyma.09G244800.1.p - (1 of 2) K08342 - cysteine protease ATG4 (ATG4)												99	Glyma15g11510.1
57	Glyma09g38000.1	-0.265733	0.327046	-0.247018	-0.276898	0.410784	0.253136		5.15805	6.66063	4.77292	6.23551	5.54015	5.98735	5.25427	5.49744	6.34516	7.43145		Glyma.11G217800.1.p - (1 of 4) PTHR23315:SF65 - ARM REPEAT SUPERFAMILY PROTEIN												95	Glyma10g04120.1
58	Glyma11g33870.1	0.165937	-0.327759	-0.319915	0.0990271	0.354138	0.0922633		1.84259	3.35435	3.27478	2.1318	3.76323	2.60926	1.70782	3.59268	4.1859	2.27259		Glyma.11G161300.1.p - (1 of 19) K07198 - 5'-AMP-activated protein kinase, catalytic alpha subunit (PRKAA, AMPK)												83	Glyma01g24510.2
59	Glyma11g30040.1	-0.0487463	0.194115	-0.369853	-0.251931	-0.264891	-0.397006		2.21765	1.08737	1.4367	2.43276	1.05124	1.64361	1.88262	0.91314	1.19571	1.84752		Glyma.04G141000.1.p - (1 of 2) K08334 - beclin 1 (BECN1, VPS30, ATG6)												84	Glyma14g33820.1
60	Glyma04g26840.1	0.00826615	0.164653	-0.167858	0.0199208	0.328811	0.447875		4.79993	5.20967	5.22217	5.25556	5.2396	5.85351	4.67831	5.2821	6.55893	7.16874		Glyma.12G040400.1.p - (1 of 1) KOG0166//KOG4224 - Karyopherin (importin) alpha // Armadillo repeat protein VAC8 required for vacuole fusion, inheritance and cytosol-to-vacuole protein targeting												66	Glyma13g18300.2
61	Glyma12g04420.1	-0.41783	0.808784	-1.08205	0.36771	0.68722	-0.749307		0.23662	0.197936	0.484068	0.254049	0.148165	0.847959	0.120002	0.255397	0.779435	0.151131		Glyma.07G211600.1.p - (1 of 2) K17906 - autophagy-related protein 2 (ATG2)												88	Glyma14g39095.1
62	Glyma07g33400.4	0.149528	0.394373	-0.299282	0.00727981	0.196019	0.250072		1.63794	1.42679	1.17783	1.85177	1.5826	1.5481	1.50486	1.434	1.34924	2.20225		Glyma.12G214600.1.p - (1 of 4) PTHR13268:SF1 - AUTOPHAGY-RELATED PROTEIN 18F												35	Glyma11g35651.1
63	Glyma12g34270.4	0.210336	0.174708	-0.5691	-0.230589	0.0313442	0.075083		1.04753	1.02344	1.60433	1.32404	1.18407	1.81086	0.892453	0.87226	1.63957	1.39477		Glyma.14G202000.1.p - (1 of 2) PTHR23315//PTHR23315:SF117 - BETA CATENIN-RELATED ARMADILLO REPEAT-CONTAINING // SUBFAMILY NOT NAMED												58	Glyma11g33870.1
64	Glyma14g38240.1	-0.433931	-0.404969	0.105576	-1.23759	-0.10198	0.48676		1.26999	1.6683	1.30292	1.22718	1.23495	0.984036	1.32035	0.707493	1.214	1.71964		Glyma.11G057700.1.p - (1 of 4) PTHR19878:SF4 - TRANSDUCIN/WD40 DOMAIN-CONTAINING PROTEIN												68	Glyma13g36290.5
65	Glyma13g30100.2	-0.837868	0.582958	1.10237	-0.597134	0.0808837	0.376224		0.585543	0.397937	0.276833	0.278847	0.222634	0.414673	0.598705	0.263063	0.292797	0.361926		Glyma.13G122200.1.p - (1 of 4) K17907 - autophagy-related protein 9 (ATG9)												47	Glyma02g36800.2
66	Glyma13g18300.2	-0.0061068	-0.125993	0.246967	-0.154676	0.0739973	0.525523		2.5659	2.55365	1.68315	1.78787	2.54286	1.54239	2.12168	2.29403	1.77173	2.57355		Glyma.13G166100.1.p - (1 of 6) PTHR24343:SF157 - CBL-INTERACTING SERINE/THREONINE-PROTEIN KINASE 24												42	Glyma17g07920.1
67	Glyma13g23500.1	-0.115509	0.310054	-0.264428	-0.0207039	0.479299	0.221546		5.37959	5.11961	4.59925	6.53869	4.72569	5.70194	5.44365	5.04666	6.41166	7.624		Glyma.13G287000.1.p - (1 of 4) PTHR13268:SF1 - AUTOPHAGY-RELATED PROTEIN 18F												79	Glyma03g11280.1
68	Glyma13g36290.5	0.166179	0.479376	-0.12728	-0.0978793	0.379108	0.501804		0.829638	1.22007	0.911949	1.20251	1.36902	1.27139	1.10096	1.14004	1.18602	1.70273		Glyma.13G060400.1.p - (1 of 4) PTHR24343//PTHR24343:SF156 - SERINE/THREONINE KINASE // SUBFAMILY NOT NAMED												71	Glyma16g00940.2
69	Glyma13g05700.2	0.0158638	0.0694025	-0.289931	-0.299302	-0.164637	-0.144678		5.57952	9.4015	6.00138	6.84628	9.50545	6.29714	5.59986	7.64008	5.35415	6.19302		Glyma.12G136000.1.p - (1 of 4) PTHR13268:SF1 - AUTOPHAGY-RELATED PROTEIN 18F												60	Glyma04g26840.1
70	Glyma12g16540.2	0.0307604	0.120837	-0.366327	-0.0755248	-0.0475137	0.28794		4.04897	3.65177	3.05243	3.8082	3.73046	3.31911	2.95423	3.46551	2.95354	4.64942		Glyma.16G109400.1.p - (1 of 4) PTHR11227:SF17 - AUTOPHAGY-SPECIFIC GENE 18, ISOFORM E												30	Glyma02g41380.1
71	Glyma16g00940.2	-0.184808	0.324383	-0.143452	0.19697	0.476812	0.409891		1.12896	1.27191	0.952664	1.32231	1.11898	1.19286	1.19716	1.45797	1.32579	1.7568		Glyma.16G017300.1.p - (1 of 2) PTHR24348:SF26 - PROTEIN KINASE FAMILY PROTEIN												51	Glyma13g17990.1
72	Glyma16g01970.2	0.329162	1.10809	-0.121222	-0.365423	0.608944	-0.130398		1.88364	1.79708	1.6524	2.24709	2.25764	3.56191	2.06599	1.39497	2.52014	2.0529		Glyma.02G180100.1.p - (1 of 1) KOG0032//KOG0198//KOG0583 - Ca2+/calmodulin-dependent protein kinase, EF-Hand protein superfamily // MEKK and related serine/threonine protein kinases // Serine/threonine protein kinase												34	Glyma11g12221.4
73	Glyma02g31110.2	-0.144862	0.259223	-0.126354	-0.596823	0.0498568	0.13444		2.50485	3.17959	3.17411	3.6808	2.87583	3.79888	3.37214	2.10237	3.28571	4.04029		Glyma.19G170300.1.p - (1 of 2) K17985 - activating molecule in BECN1-regulated autophagy protein 1 (AMBRA1)												33	Glyma03g40620.1
74	Glyma19g35370.1	-0.32452	0.359378	-0.393091	-0.298992	0.206415	-0.0264704		4.87955	6.35906	4.50914	7.14641	5.07812	5.78465	5.44196	5.16878	5.20272	7.01648		Glyma.01G006600.1.p - (1 of 2) K08333 - phosphoinositide-3-kinase, regulatory subunit 4 (PIK3R4, VPS15)												92	Glyma07g05400.3
75	Glyma01g00990.1	0.0612032	0.573944	-0.275351	-0.573927	0.157993	0.314305		3.15977	3.37405	2.69614	3.65973	3.52027	4.01344	3.02385	2.26664	3.00817	4.55055		Glyma.01G210200.1.p - (1 of 3) PTHR10969//PTHR10969:SF40 - MICROTUBULE-ASSOCIATED PROTEINS 1A/1B LIGHT CHAIN 3-RELATED // SUBFAMILY NOT NAMED												52	Glyma09g00630.3
76	Glyma01g41910.2	0.114132	0.246044	-0.503602	-0.0359577	0.0546521	0.235011		6.35673	4.47744	4.6208	6.77007	4.84603	5.48005	4.77522	4.36722	4.79921	7.9678		Glyma.01G184500.1.p - (1 of 4) PTHR19878:SF4 - TRANSDUCIN/WD40 DOMAIN-CONTAINING PROTEIN												49	Glyma02g40770.6
77	Glyma01g39110.4	-0.290973	0.547584	-0.868647	-0.629965	0.516983	0.575128		0.392626	0.608216	0.254752	0.5681	0.497126	0.372355	0.311126	0.393025	0.36454	0.846361		Glyma.03G169000.1.p - (1 of 2) K17985 - activating molecule in BECN1-regulated autophagy protein 1 (AMBRA1)												72	Glyma16g01970.2
78	Glyma03g32620.2	-0.113681	0.6728	-0.458984	-0.521578	0.221746	0.214437		2.0105	2.7875	1.83458	2.83263	2.57628	2.92463	2.06074	1.9418	2.13939	3.28656		Glyma.03G069800.1.p - (1 of 5) K08269 - serine/threonine-protein kinase ULK/ATG1 (ULK1_2_3, ATG1)												77	Glyma01g39110.4
79	Glyma03g11280.1	0.130654	0.318322	-0.179348	-0.321184	0.629088	0.513727		1.55649	1.3079	0.982964	1.4062	1.43188	1.22564	1.24182	1.04686	1.52024	2.00768		Glyma.01G131500.1.p - (1 of 7) PTHR24347:SF215 - CBL-INTERACTING SERINE/THREONINE-PROTEIN KINASE 20												11	Glyma17g14970.1
80	Glyma01g32400.1	0.193639	-0.254891	-0.623512	-0.69695	-0.396019	-0.221059		4.85508	1.98048	2.8641	3.42695	2.26497	2.40026	2.2244	1.22171	2.17658	2.9401		Glyma.08G240400.1.p - (1 of 4) PTHR24343//PTHR24343:SF156 - SERINE/THREONINE KINASE // SUBFAMILY NOT NAMED												91	Glyma07g04250.1
81	Glyma06g41647.1	0.0536219	-0.0580621	-0.308097	-0.21594	-0.313976	0.11562		3.18698	3.23264	2.73625	4.18541	3.35505	2.62832	3.38058	2.78325	2.2011	4.53464		Glyma.15G188600.1.p - (1 of 1) PF02991 - Autophagy protein Atg8 ubiquitin like (Atg8)												40	Glyma04g39350.1
82	Glyma08g26180.1	-0.0336898	0.262122	-0.306296	-0.124878	0.0621991	0.232138		13.2266	14.4686	12.5722	16.4941	14.1346	15.0771	13.339	13.2689	13.1261	19.3735		Glyma.01G099600.1.p - (1 of 5) K08269 - serine/threonine-protein kinase ULK/ATG1 (ULK1_2_3, ATG1)												21	Glyma17g17250.2
83	Glyma01g24510.2	-0.124471	0.105261	0.0817738	0.0380042	0.00380744	0.25434		1.51368	1.62508	1.71032	1.71643	1.49076	1.83978	1.81653	1.66846	1.71484	2.04734		Glyma.14G167200.1.p - (1 of 2) PTHR21297:SF1 - DNA-DIRECTED RNA POLYMERASE II PROTEIN												95	Glyma10g04120.1
84	Glyma14g33820.1	-0.193349	-0.0245118	-0.290804	-0.0847181	0.0293534	0.130723		2.18908	2.06131	1.99647	2.47605	1.80277	1.96283	2.02404	1.94375	2.0375	2.71089		Glyma.06G096300.1.p - (1 of 2) K00914 - phosphatidylinositol 3-kinase (PIK3C3, VPS34)												97	Glyma08g23340.1
85	Glyma06g10090.1	-0.259658	0.424412	-0.280831	-0.422794	-0.014694	-0.190288		1.34498	1.97295	1.30745	1.86032	1.64798	1.75463	1.53126	1.47178	1.2942	1.63044		Glyma.13G085400.1.p - (1 of 2) PTHR21297:SF1 - DNA-DIRECTED RNA POLYMERASE II PROTEIN												64	Glyma14g38240.1
86	Glyma13g02290.1	0.230858	0.144874	-0.342885	0.0318278	0.200914	-0.0101408		4.64669	4.03879	2.81193	5.54485	4.73965	3.10897	4.37191	4.12888	3.23211	5.50601		Glyma.14G088900.1.p - (1 of 4) PTHR23315:SF64 - ARM REPEAT SUPERFAMILY PROTEIN-RELATED												39	Glyma11g21275.2
87	Glyma0092s00230.1	0.738481	0.255658	-0.251619	1.40544	0.649905	1.41827		8.46662	4.97453	7.49804	11.4307	8.2996	8.95175	9.60128	13.1775	11.7649	30.5503		Glyma.14G210200.1.p - (1 of 2) K08339 - autophagy-related protein 5 (ATG5)												61	Glyma12g04420.1
88	Glyma14g39095.1	-0.335368	0.179993	0.144225	-0.0380501	0.212128	0.131581		0.883288	1.15225	0.794907	1.10225	0.913254	0.900534	1.21814	1.12226	0.920817	1.20751		Glyma.07G203900.1.p - (1 of 3) PTHR11227:SF25 - AUTOPHAGY-RELATED PROTEIN 18C-RELATED												65	Glyma13g30100.2
89	Glyma12g10510.1	-0.127259	0.0521131	-0.715758	0.0108595	7.16207e-05	0.0305352		8.07106	8.0326	7.79507	10.0321	7.3544	8.08179	6.10837	8.09329	7.79545	10.2466		Glyma.12G010000.1.p - (1 of 1) K08337 - ubiquitin-like modifier-activating enzyme ATG7 (ATG7)												46	Glyma15g21340.2
90	Glyma12g01250.1	-0.136431	0.169351	-0.593879	-0.335301	7.16207e-05	-0.131466		9.5704	10.922	8.29076	13.2932	9.9365	9.3234	8.80752	8.657	8.29118	12.1354		Glyma.07G038100.1.p - (1 of 1) K08336 - ubiquitin-like protein ATG12 (ATG12)												38	Glyma11g35900.2
91	Glyma07g04250.1	-0.373842	0.266871	-0.598627	-0.342561	0.61522	0.112629		2.28092	1.71406	1.7189	3.35425	1.32278	2.06817	2.21509	1.35177	2.63299	3.6266		Glyma.14G114700.1.p - (1 of 4) PTHR24343:SF136 - CBL-INTERACTING SERINE/THREONINE-PROTEIN KINASE 23												32	Glyma17g01650.1
92	Glyma07g05400.3	0.135424	0.479728	-0.510385	-0.424424	0.431791	-0.413155		0.891934	0.847437	0.626383	1.08731	0.930838	0.873479	0.763331	0.631456	0.844932	0.816548		Glyma.05G058300.1.p - (1 of 3) PTHR10969//PTHR10969:SF40 - MICROTUBULE-ASSOCIATED PROTEINS 1A/1B LIGHT CHAIN 3-RELATED // SUBFAMILY NOT NAMED												4	Glyma18g04410.1
93	Glyma05g04540.1	0.226136	-0.105955	0.192571	-0.11337	-0.348801	0.103851		1.24295	1.36432	1.43133	1.47749	1.59584	1.32998	1.68847	1.26121	1.12393	1.58776		Glyma.10G009300.1.p - (1 of 2) PTHR10969:SF25 - AUTOPHAGY-RELATED PROTEIN 8I												9	Glyma08g15500.2
94	Glyma10g01220.1	0.211875	0.217961	-0.648635	-0.119039	-0.079581	0.127178		13.306	11.3345	13.6929	18.5308	13.1275	15.926	11.8205	10.4368	12.958	20.2385		Glyma.10G035800.1.p - (1 of 4) K17907 - autophagy-related protein 9 (ATG9)												87	Glyma0092s00230.1
95	Glyma10g04120.1	-0.0969426	0.0017834	-0.0582043	-0.185914	0.0646734	0.361724		3.71005	3.84912	2.87114	3.17256	3.59898	2.87469	3.04712	3.38373	3.00278	4.07662		Glyma.07G124300.1.p - (1 of 2) K17888 - ubiquitin-like-conjugating enzyme ATG10, animal type (ATG10L, ATG10)												24	Glyma09g41340.2
96	Glyma07g12280.1	-0.676404	-0.944204	0.52367	0.346738	-1.04687	0.897056		0.586742	0.9528	1.45794	0.62453	0.596188	0.757717	0.897829	1.21166	0.705669	1.16304		Glyma.08G218400.1.p - (1 of 7) PTHR24347:SF199 - CBL-INTERACTING SERINE/THREONINE-PROTEIN KINASE 25-RELATED												13	Glyma14g07570.2
97	Glyma08g23340.1	-0.510735	0.118932	0.138215	-0.119176	0.754073	-0.863793		0.515841	0.69815	0.306721	0.883589	0.490007	0.333078	0.972427	0.642797	0.5173	0.485537		Glyma.18G024100.1.p - (1 of 2) PTHR15071 - CATION-DEPENDENT MANNOSE-6-PHOSPHATE RECEPTOR												3	Glyma18g44450.1
98	Glyma18g02750.1	-0.406921	0.175095	-0.0995384	-0.013206	-0.757365	-0.492079		1.51204	1.7085	1.06821	1.65127	1.28861	1.20605	1.54118	1.69293	0.631926	1.17405		Glyma.15G108200.1.p - (1 of 11) K08341 - GABA(A) receptor-associated protein (GABARAP, ATG8, LC3)												96	Glyma07g12280.1
99	Glyma15g11510.1	0.229529	0.241692	-0.464624	-0.543543	0.00585662	0.390827		4.39946	9.86841	7.95245	7.35098	11.5702	9.40281	5.32696	6.77056	7.9848	9.6382		Glyma.06G140400.1.p - (1 of 3) PTHR11227:SF25 - AUTOPHAGY-RELATED PROTEIN 18C-RELATED												20	Glyma04g06520.1

## Sheet: B1,3 glucanases
Reference ID	Normalized (RPKM)										Fold Change (Log2)						Reference Info
											G5H			G7H			Annotation			order in the heatmap
	Ⅰ	Ⅱ	Ⅲ	Ⅳ	Ⅴ	Ⅵ	Ⅶ	Ⅷ	Ⅸ	Ⅹ	V/II	VI/III	VII/IV	VIII/II	XI/III	X/IV
Glyma03g28850.1	45.9014	6.52604	2.45014	38.9105	2.3575	4.05563	29.1137	11.8409	9.9184	22.911	-1.46895	0.727059	-0.418461	0.859499	2.01724	-0.764119	beta-1,3-glucanase 1			Glyma13g07220.1
Glyma03g28870.1	9.88129	1.48068	2.40581	17.6385	0.380615	1.62636	5.95706	0.292326	2.12741	21.8831	-1.95986	-0.564877	-1.56606	-2.34061	-0.177428	0.311089	beta-1,3-glucanase 1			Glyma03g28850.1
Glyma13g07220.1	1.27611	0.512609	0.451449	1.00396	0.207465	0.40915	0.51328	0.710903	0.375165	0.944347	-1.30499	-0.141935	-0.96788	0.471793	-0.26704	-0.0883089	beta-1,3-glucanase 1			Glyma03g28870.1

## Sheet: BRs
	Reference ID	Annotations (ID in assembly v. 2.0)		Normalized (RPKM)										Log2 Ratio (UP & DOWN)							order in the heatmap
														G5H			G7H
				Ⅰ	Ⅱ	Ⅲ	Ⅳ	Ⅴ	Ⅵ	Ⅶ	Ⅷ	Ⅸ	Ⅹ	V/II	VI/III	VII/IV	VIII/II	XI/III	X/IV
1	Glyma03g34470.1	Glyma.03G187500.1.p - (1 of 12) K13496 - UDP-glucosyl transferase 73C [EC:2.4.1.-] Glc - brassinosteroid (UGT73C)		0.665733	0.716828	0.519846	0.703053	1.14165	0.718788	0.761044	1.21597	0.704902	1.24077	0.671422	0.467481	0.114346	0.762408	0.439338	0.819535		50	Glyma14g08320.1
2	Glyma18g03211.1	Glyma.18G028300.1.p - (1 of 4) K09588 - cytochrome P450, family 90, subfamily A, polypeptide 1 (CYP90A1, CPD)		0.213018	0.175992	0.202354	0.270003	0.226668	0.305656	0.315093	0.247227	0.290459	0.256995	0.365072	0.595031	0.222804	0.490329	0.521456	-0.0712354		32	Glyma13g36570.2
3	Glyma14g04520.1	Glyma.14G041200.1.p - (1 of 11) PTHR27001:SF1 - BRASSINOSTEROID INSENSITIVE 1-ASSOCIATED RECEPTOR KINASE 1-RELATED		40.6479	46.3716	42.7954	58.1644	43.1574	50.3175	42.4884	38.8852	47.6856	55.1625	-0.103633	0.233604	-0.453068	-0.25402	0.156099	-0.0764469		49	Glyma01g38180.2
4	Glyma14g06530.1	Glyma.14G059900.1.p - (1 of 4) K09588 - cytochrome P450, family 90, subfamily A, polypeptide 1 (CYP90A1, CPD)		5.17097	2.41774	0.972893	3.06222	2.34725	0.967667	2.2082	3.347	1.12492	2.9578	-0.0426877	-0.00776946	-0.471703	0.469209	0.209468	-0.0500501		19	Glyma04g03610.1
5	Glyma11g00320.2	Glyma.11G001200.1.p - (1 of 11) PTHR27001:SF1 - BRASSINOSTEROID INSENSITIVE 1-ASSOCIATED RECEPTOR KINASE 1-RELATED		1.56371	1.78648	2.98412	12.7557	1.18794	9.18184	5.42115	1.25904	6.40709	15.3559	-0.588654	1.62148	-1.23447	-0.504789	1.10236	0.267653		8	Glyma06g43620.12
6	Glyma18g45250.1	Glyma.18G220500.1.p - (1 of 2) K13265 - vestitone reductase (VR)		1.01348	2.07958	2.19154	9.90022	2.12966	5.4927	5.77182	1.66602	3.67003	6.74909	0.034327	1.32557	-0.778435	-0.319886	0.743849	-0.552768		9	Glyma02g42390.1
7	Glyma07g17410.1	Glyma.07G144400.1.p - (1 of 2) K09591 - steroid 5-alpha-reductase (DET2)		1.99809	2.45326	1.51393	2.13533	1.3629	0.907892	1.92345	1.80364	1.43394	1.79612	-0.848016	-0.737704	-0.150764	-0.443783	-0.0783149	-0.249573		4	Glyma14g06530.1
8	Glyma06g43620.12	Glyma.02G069400.1.p - (1 of 2) KOG0033 - Ca2+/calmodulin-dependent protein kinase, EF-Hand protein superfamily		1.0163	0.669095	0.80903	1.30305	0.848946	1.07222	1.27128	0.638199	0.673997	1.39096	0.343462	0.406333	-0.0356154	-0.0682055	-0.263451	0.0941882		14	Glyma08g27600.1
9	Glyma02g42390.1	Glyma.02G256800.1.p - (1 of 4) K09588 - cytochrome P450, family 90, subfamily A, polypeptide 1 (CYP90A1, CPD)		9.18176	3.73649	3.63476	6.45594	3.56527	4.10784	4.23096	5.38138	3.69311	5.93301	-0.0676718	0.17652	-0.609642	0.526294	0.0229751	-0.121862		60	Glyma15g09090.1
10	Glyma20g26840.1	Glyma.20G132400.1.p - (1 of 11) PTHR27001:SF1 - BRASSINOSTEROID INSENSITIVE 1-ASSOCIATED RECEPTOR KINASE 1-RELATED		3.68266	4.72538	3.94056	9.55675	3.36113	5.34498	7.29296	4.51615	6.96737	11.3028	-0.491487	0.439786	-0.390016	-0.0653393	0.822214	0.242083		51	Glyma06g15270.1
11	Glyma10g07090.1	Glyma.10G062200.1.p - (1 of 12) K13496 - UDP-glucosyl transferase 73C [EC:2.4.1.-] Glc - brassinosteroid (UGT73C)		2.22619	3.51909	3.54068	2.62918	3.52776	2.32547	2.05731	6.11821	3.73208	3.91808	0.00355127	-0.606504	-0.353856	0.79791	0.0759514	0.575532		31	Glyma12g36690.1
12	Glyma06g03700.1	Glyma.06G034000.1.p - (1 of 7) K14503 - brassinosteroid resistant 1/2 (BZR1_2)		0.812474	1.75747	0.613431	0.931796	1.61058	0.495998	0.973928	2.1808	0.896877	0.754813	-0.125914	-0.306565	0.0637998	0.311359	0.54801	-0.303896		56	Glyma08g19270.1
13	Glyma03g34410.1	Glyma.03G186900.1.p - (1 of 12) K13496 - UDP-glucosyl transferase 73C [EC:2.4.1.-] Glc - brassinosteroid (UGT73C)		1.28243	2.30852	4.28729	0.879399	2.05495	1.366	0.652756	2.73775	1.83799	0.430473	-0.167861	-1.65011	-0.429974	0.246022	-1.22194	-1.03059		42	Glyma02g44250.1
14	Glyma08g27600.1	Glyma.08G250000.1.p - (1 of 5) K12640 - brassinosteroid-6-oxidase 2 (CYP85A2, BR6OX2)		0.628051	0.527681	0.754068	0.61431	0.392091	0.879798	0.485872	0.667141	0.880058	0.707096	-0.428477	0.222477	-0.338391	0.338326	0.222903	0.20294		3	Glyma14g04520.1
15	Glyma03g34480.1	Glyma.03G187700.1.p - (1 of 12) K13496 - UDP-glucosyl transferase 73C [EC:2.4.1.-] Glc - brassinosteroid (UGT73C)		6.63828	4.03796	6.01707	12.5357	7.02812	11.8828	8.15212	8.66438	11.8189	18.4137	0.799511	0.98174	-0.620791	1.10147	0.973968	0.554742		37	Glyma01g38450.1
16	Glyma02g05780.4	Glyma.02G051600.1.p - (1 of 2) K12637 - 3-epi-6-deoxocathasterone 23-monooxygenase (CYP90C1, ROT3)		0.568926	0.645053	0.295684	0.324911	0.39236	0.578389	0.399032	0.977796	0.390918	0.556663	-0.717238	0.967983	0.296461	0.600117	0.402812	0.776761		36	Glyma13g30060.3
17	Glyma05g29200.2	Glyma.05G159400.1.p - (1 of 12) K14502 - protein brassinosteroid insensitive 2 (BIN2)		8.43719	5.68291	1.32545	8.71025	4.76544	0.906836	8.44453	5.66044	1.00331	10.8322	-0.254022	-0.547574	-0.0446976	-0.00571443	-0.401717	0.314535		25	Glyma17g36730.1
18	Glyma05g08270.1	Glyma.05G010200.1.p - (1 of 3) K15639 - PHYB activation tagged suppressor 1 (CYP734A1, BAS1)		0.798998	0.272299	0.512324	0.495945	0.23544	0.657787	0.316571	0.111278	0.335442	0.293437	-0.209837	0.360566	-0.647648	-1.29103	-0.610994	-0.757127		52	Glyma06g06850.1
19	Glyma04g03610.1	Glyma.04G033800.1.p - (1 of 7) K14503 - brassinosteroid resistant 1/2 (BZR1_2)		3.26681	5.0561	2.23435	3.72178	4.12859	2.45625	3.44238	5.31813	1.65049	2.67076	-0.292374	0.136601	-0.112585	0.0728935	-0.436965	-0.478739		34	Glyma04g06760.1
20	Glyma11g35150.2	Glyma.11G228900.1.p - (1 of 4) K09588 - cytochrome P450, family 90, subfamily A, polypeptide 1 (CYP90A1, CPD)		3.93545	2.51382	4.6137	7.15633	4.86769	7.70178	4.14265	3.28181	6.49588	7.57184	0.953354	0.739266	-0.788666	0.384609	0.4936	0.0814248		58	Glyma06g42840.1
21	Glyma05g24770.3	Glyma.05G119500.1.p - (1 of 5) K13416 - brassinosteroid insensitive 1-associated receptor kinase 1 (BAK1)		0.719825	0.482442	0.574144	1.79411	0.378768	1.47974	0.894022	0.317121	1.2999	3.19954	-0.349042	1.36586	-1.00488	-0.605323	1.17892	0.834598		35	Glyma12g15470.1
22	Glyma19g37100.1	Glyma.19G187000.1.p - (1 of 12) K13496 - UDP-glucosyl transferase 73C [EC:2.4.1.-] Glc - brassinosteroid (UGT73C)		43.3562	49.8214	105.821	23.5092	50.7942	55.2836	15.4359	62.8305	71.1772	14.4221	0.0278985	-0.936699	-0.606932	0.334701	-0.572135	-0.704942		29	Glyma02g17040.1
23	Glyma05g24790.1	Glyma.05G119600.1.p - (1 of 5) K13416 - brassinosteroid insensitive 1-associated receptor kinase 1 (BAK1)		0.671943	0.480417	0.526075	0.959604	0.495001	0.823245	0.513348	0.10798	0.656565	0.935381	0.0431441	0.646055	-0.902502	-2.15353	0.319671	-0.0368839		46	Glyma10g02760.2
24	Glyma17g12700.1	Glyma.17G118100.1.p - (1 of 3) K15639 - PHYB activation tagged suppressor 1 (CYP734A1, BAS1)		1.67091	0.97784	0.612229	0.697661	0.492365	0.707282	0.788554	0.54299	0.503637	0.711482	-0.989871	0.208213	0.176683	-0.848673	-0.281686	0.0283002		54	Glyma15g05730.1
25	Glyma17g36730.1	Glyma.17G248900.1.p - (1 of 7) K14503 - brassinosteroid resistant 1/2 (BZR1_2)		4.81719	3.83883	3.30666	4.14088	3.5397	3.98453	4.14388	3.6687	3.37131	4.03486	-0.117038	0.269035	0.0010446	-0.0653964	0.0279348	-0.0374207		39	Glyma11g06865.1
26	Glyma18g50790.1	Glyma.18G272300.1.p - (1 of 5) K12640 - brassinosteroid-6-oxidase 2 (CYP85A2, BR6OX2)		7.24481	16.2875	8.32501	6.25837	9.89233	8.43351	4.59276	15.6323	8.05375	4.45787	-0.719378	0.0186815	-0.446426	-0.0592283	-0.0477921	-0.489433		43	Glyma10g40490.2
27	Glyma09g40590.1	Glyma.09G269600.1.p - (1 of 2) K13265 - vestitone reductase (VR)		0.340351	0.185587	0.13302	1.15107	0.0802326	1.12519	0.845783	0.189605	0.492417	1.37387	-1.20984	3.08046	-0.444621	0.0308973	1.88824	0.255265		41	Glyma04g39610.2
28	Glyma09g40580.1	Glyma.09G269500.1.p - (1 of 10) 1.1.1.348 - Vestitone reductase		0.368674	1.65623	1.68855	3.9583	1.47112	4.91975	2.33717	1.69013	3.45278	3.49288	-0.170981	1.5428	-0.760123	0.0292381	1.03197	-0.180465		53	Glyma12g33950.1
29	Glyma02g17040.1	Glyma.02G151400.1.p - (1 of 2) PTHR11668:SF228 - SERINE/THREONINE-PROTEIN PHOSPHATASE BSL1-RELATED		1.72458	1.86821	1.20782	1.93416	1.61694	1.71317	1.56729	1.58724	1.50336	2.1722	-0.208395	0.504265	-0.303438	-0.235141	0.315789	0.167449		10	Glyma20g26840.1
30	Glyma18g50980.1	Glyma.18G274400.1.p - (1 of 12) K13496 - UDP-glucosyl transferase 73C [EC:2.4.1.-] Glc - brassinosteroid (UGT73C)		1.76944	1.79132	0.77617	2.20748	1.13826	0.949422	0.947927	1.04126	1.40041	2.8811	-0.65419	0.290675	-1.21955	-0.78269	0.851402	0.384216		59	Glyma18g53970.1
31	Glyma12g36690.1	Glyma.12G238200.1.p - (1 of 10) 1.1.1.348 - Vestitone reductase		0.273427	0.998723	0.720629	0.811174	0.763299	0.836297	0.510884	1.04221	0.817954	0.772093	-0.387835	0.214759	-0.667014	0.0614856	0.182763	-0.0712354		12	Glyma06g03700.1
32	Glyma13g36570.2	Glyma.13G289800.1.p - (1 of 12) K14502 - protein brassinosteroid insensitive 2 (BIN2)		6.71731	7.60751	5.77672	6.26331	6.65354	6.31922	5.78945	8.30414	5.28111	6.09011	-0.193302	0.129495	-0.113501	0.126407	-0.129409	-0.0404568		40	Glyma18g45260.2
33	Glyma11g07240.1	Glyma.11G067700.1.p - (1 of 3) K09587 - steroid 22-alpha-hydroxylase (CYP90B1, DWF4)		0.738522	4.83104	0.959081	0.82805	3.11278	0.893363	0.604481	3.67153	0.82117	0.513496	-0.63413	-0.102406	-0.45402	-0.395951	-0.223971	-0.689365		2	Glyma18g03211.1
34	Glyma04g06760.1	Glyma.04G063600.1.p - (1 of 12) K14502 - protein brassinosteroid insensitive 2 (BIN2)		33.6551	31.7577	27.5266	38.5655	29.0553	31.8479	33.5758	29.0648	32.6972	38.5484	-0.128307	0.210375	-0.199888	-0.127832	0.24834	-0.000638884		57	Glyma19g37140.1
35	Glyma12g15470.1	Glyma.12G129600.1.p - (1 of 2) PTHR24057:SF12 - SHAGGY-RELATED PROTEIN KINASE IOTA-RELATED		8.51585	10.9723	6.80417	11.092	9.68748	9.26421	9.18115	8.22949	8.45624	11.0633	-0.179672	0.445249	-0.272771	-0.414989	0.313598	-0.00373825		11	Glyma10g07090.1
36	Glyma13g30060.3	Glyma.13G228100.1.p - (1 of 12) K14502 - protein brassinosteroid insensitive 2 (BIN2)		3.4814	3.63539	2.82094	4.31027	3.19184	3.17868	4.12541	3.29892	3.21228	3.91956	-0.187724	0.17225	-0.0632412	-0.140116	0.187423	-0.137088		48	Glyma08g12370.1
37	Glyma01g38450.1	Glyma.01G178000.1.p - (1 of 7) K14503 - brassinosteroid resistant 1/2 (BZR1_2)		21.635	25.053	18.8449	27.3562	27.4089	21.4251	22.8014	21.8304	22.6147	28.1807	0.129661	0.185131	-0.262745	-0.198648	0.263087	0.0428363		17	Glyma05g29200.2
38	Glyma11g01210.1	Glyma.11G010000.1.p - (1 of 2) K09591 - steroid 5-alpha-reductase (DET2)		1.52456	1.65733	0.980013	0.610233	0.866957	1.45071	0.67823	0.782262	1.31293	0.478334	-0.93483	0.565885	0.152414	-1.08314	0.421921	-0.351343		33	Glyma11g07240.1
39	Glyma11g06865.1	Glyma.11G064300.1.p - (1 of 7) K14503 - brassinosteroid resistant 1/2 (BZR1_2)		18.036	22.6145	15.5398	21.9139	23.9094	21.245	17.0232	21.3108	21.2801	25.8339	0.0803316	0.45116	-0.364344	-0.0856613	0.453543	0.237418		26	Glyma18g50790.1
40	Glyma18g45260.2	Glyma.18G220600.1.p - (1 of 10) 1.1.1.348 - Vestitone reductase		1.56477	11.6351	11.0341	18.8211	14.7244	19.5592	13.195	11.8421	13.0815	12.4457	0.339724	0.825885	-0.512355	0.0254428	0.245561	-0.596697		7	Glyma07g17410.1
41	Glyma04g39610.2	Glyma.04G218300.1.p - (1 of 2) K13415 - protein brassinosteroid insensitive 1 (BRI1)		6.2933	6.51172	4.57869	4.49918	7.1353	4.69871	4.33952	6.31846	5.78274	5.23763	0.131934	0.0373305	-0.0521274	-0.043466	0.336819	0.219253		45	Glyma08g07930.1
42	Glyma02g44250.1	Glyma.02G274800.1.p - (1 of 11) PTHR27001:SF1 - BRASSINOSTEROID INSENSITIVE 1-ASSOCIATED RECEPTOR KINASE 1-RELATED		24.251	30.3942	24.9217	33.9395	29.8838	26.4496	25.8324	25.1664	26.4968	34.5269	-0.0244339	0.0858429	-0.393785	-0.2723	0.0884173	0.0247552		22	Glyma19g37100.1
43	Glyma10g40490.2	Glyma.10G258800.1.p - (1 of 11) PTHR27001:SF1 - BRASSINOSTEROID INSENSITIVE 1-ASSOCIATED RECEPTOR KINASE 1-RELATED		3.42645	4.38709	3.3063	8.35869	3.90479	4.15599	5.78441	3.98112	4.57294	10.3984	-0.168016	0.329977	-0.531105	-0.140089	0.467907	0.315014		38	Glyma11g01210.1
44	Glyma19g37116.1	Glyma.19G187100.1.p - (1 of 12) K13496 - UDP-glucosyl transferase 73C [EC:2.4.1.-] Glc - brassinosteroid (UGT73C)		9.23492	13.0718	11.5642	19.5993	19.7967	22.9852	20.1804	20.095	20.8436	39.9378	0.5988	0.991048	0.0421581	0.620376	0.849945	1.02695		24	Glyma17g12700.1
45	Glyma08g07930.1	Glyma.08G074500.1.p - (1 of 5) K13416 - brassinosteroid insensitive 1-associated receptor kinase 1 (BAK1)		3.3166	2.37636	2.38219	3.78842	2.44931	1.77486	2.08686	2.1548	2.03053	3.30103	0.0436203	-0.424581	-0.86026	-0.141196	-0.230431	-0.198679		16	Glyma02g05780.4
46	Glyma10g02760.2	Glyma.10G022700.1.p - (1 of 2) PTHR11668:SF228 - SERINE/THREONINE-PROTEIN PHOSPHATASE BSL1-RELATED		5.32274	7.40331	5.47945	6.78272	7.29652	7.22864	6.12748	5.49115	6.50539	7.86771	-0.020961	0.399694	-0.146569	-0.431061	0.247603	0.214079		20	Glyma11g35150.2
47	Glyma03g34420.1	Glyma.03G187000.1.p - (1 of 12) K13496 - UDP-glucosyl transferase 73C [EC:2.4.1.-] Glc - brassinosteroid (UGT73C)		2.86325	14.9291	14.7842	1.89011	11.9869	4.76479	2.77434	14.8809	8.78063	3.33047	-0.316671	-1.63357	0.553675	-0.00466391	-0.75166	0.817256		15	Glyma03g34480.1
48	Glyma08g12370.1	Glyma.08G117200.1.p - (1 of 12) K14502 - protein brassinosteroid insensitive 2 (BIN2)		22.6772	13.3932	3.56311	21.6082	12.6289	3.01656	19.7907	14.1997	2.31813	26.8935	-0.0847659	-0.240231	-0.126754	0.0843633	-0.620176	0.315682		44	Glyma19g37116.1
49	Glyma01g38180.2	Glyma.01G175500.1.p - (1 of 3) K09587 - steroid 22-alpha-hydroxylase (CYP90B1, DWF4)		1.31749	4.54835	1.36775	1.36402	5.25489	1.4462	1.04998	4.94111	1.06977	1.32235	0.208319	0.0804577	-0.377507	0.119491	-0.354502	-0.0447632		1	Glyma03g34470.1
50	Glyma14g08320.1	Glyma.14G076900.1.p - (1 of 7) K14503 - brassinosteroid resistant 1/2 (BZR1_2)		2.25309	1.9303	1.86699	2.33349	1.81456	1.86179	1.73603	2.08858	1.68453	2.33212	-0.089207	-0.00401685	-0.426699	0.113695	-0.148362	-0.000846108		21	Glyma05g24770.3
51	Glyma06g15270.1	Glyma.06G147600.1.p - (1 of 2) K13415 - protein brassinosteroid insensitive 1 (BRI1)		6.38481	5.87968	4.50007	5.3039	4.15693	3.93038	4.20435	5.72898	5.06601	4.5906	-0.500218	-0.195281	-0.33517	-0.0374599	0.170902	-0.208371		5	Glyma11g00320.2
52	Glyma06g06850.1	Glyma.15G051600.1.p - (1 of 5) K13416 - brassinosteroid insensitive 1-associated receptor kinase 1 (BAK1)		21.9071	25.3553	23.0295	30.5823	21.7436	26.3079	26.8951	22.5014	27.2885	33.5814	-0.221695	0.192016	-0.185351	-0.172268	0.24481	0.134968		28	Glyma09g40580.1
53	Glyma12g33950.1	Glyma.06G215200.1.p - (1 of 3) K15639 - PHYB activation tagged suppressor 1 (CYP734A1, BAS1)		2.46772	3.54106	2.50633	3.25957	3.29136	3.00231	2.76648	3.74434	3.17097	2.43889	-0.1055	0.260493	-0.236628	0.080528	0.339345	-0.418458		6	Glyma18g45250.1
54	Glyma15g05730.1	Glyma.12G238100.1.p - (1 of 10) 1.1.1.348 - Vestitone reductase		7.32034	9.39315	6.5808	10.6677	9.63972	9.01731	7.668	7.66824	8.259	11.8294	0.0373825	0.454433	-0.47633	-0.292714	0.327704	0.149119		30	Glyma18g50980.1
55	Glyma19g04250.1	Glyma.19G033900.1.p - (1 of 5) K12640 - brassinosteroid-6-oxidase 2 (CYP85A2, BR6OX2)		0.463159	0.664611	0.11909	0.0981463	0.682392	0.173141	0.0927201	1.12035	0.0629788	0.0311393	0.0380909	0.539889	-0.082051	0.753363	-0.919116	-1.6562		23	Glyma05g24790.1
56	Glyma08g19270.1	Glyma.08G180800.1.p - (1 of 5) K13416 - brassinosteroid insensitive 1-associated receptor kinase 1 (BAK1)		8.70288	10.9306	7.45786	12.5567	8.86086	8.9673	8.17738	8.14264	7.73644	13.5247	-0.302855	0.265911	-0.61875	-0.424806	0.0529081	0.107132		18	Glyma05g08270.1
57	Glyma19g37140.1	Glyma.19G187500.1.p - (1 of 12) K13496 - UDP-glucosyl transferase 73C [EC:2.4.1.-] Glc - brassinosteroid (UGT73C)		2.8933	4.43177	2.07437	2.79486	4.94187	1.80758	2.65117	6.63271	2.42552	3.40158	0.157174	-0.198615	-0.0761504	0.581716	0.225619	0.283429		55	Glyma19g04250.1
58	Glyma06g42840.1	Glyma.06G275800.1.p - (1 of 2) PTHR24057:SF12 - SHAGGY-RELATED PROTEIN KINASE IOTA-RELATED		13.9274	24.3761	11.0426	22.1385	19.0739	13.7792	19.8291	17.7974	13.4731	22.0188	-0.353864	0.319414	-0.158938	-0.453795	0.287001	-0.00781987		47	Glyma03g34420.1
59	Glyma18g53970.1	Glyma.18G301700.1.p - (1 of 11) PTHR27001:SF1 - BRASSINOSTEROID INSENSITIVE 1-ASSOCIATED RECEPTOR KINASE 1-RELATED		1.19871	1.18378	1.39541	1.05574	0.800268	1.30613	1.35358	1.69554	1.25813	0.933104	-0.564849	-0.0953921	0.358522	0.518343	-0.149414	-0.178151		13	Glyma03g34410.1
60	Glyma15g09090.1	Glyma.15G084400.1.p - (1 of 12) K14502 - protein brassinosteroid insensitive 2 (BIN2)		16.9877	18.7978	15.4984	20.8454	13.7373	16.8425	16.3916	15.8677	17.9638	20.2042	-0.452468	0.119986	-0.346776	-0.244475	0.212971	-0.0450705		27	Glyma09g40590.1

## Sheet: Callose synthesis
			Normalized (RPKM)												Fold Change (Log2)							order in the heat map
			Ⅰ.Healthy	Ⅱ.Mock_8hpi	Ⅲ.Mock_24hpi	Ⅳ.Mock_54hpi	Ⅴ.G5H_8hpi	Ⅵ.G5H_24hpi	Ⅶ.G5H_54hpi	Ⅷ.G7H_8hpi	Ⅸ.G7H_24hpi	Ⅹ.G7h_54hpi			G5H			G7H
	New Reference ID v.2	ExPath	Ⅰ	Ⅱ	Ⅲ	Ⅳ	Ⅴ	Ⅵ	Ⅶ	Ⅷ	Ⅸ	Ⅹ			V/II	VI/III	VII/IV	VIII/II	XI/III	X/IV
1	Glyma.13G239300.1	Gsl-like 1	4.47532	5.98551	3.48255	4.84998	5.32437	3.57398	4.95883	4.87903	3.90989	4.65041			-0.168863	0.037389	0.0320207	-0.294879	0.166984	-0.0606218		17	Glyma.18G109100.4	Gsl-like 7
2	Glyma.08G156800.1	Gsl-like 2	0.755249	0.849756	0.45312	0.61794	0.634458	0.491941	0.377985	0.608964	0.47497	0.380829			-0.421524	0.118593	-0.709139	-0.480692	0.0679446	-0.698323		13	Glyma.08G308700.1	Gsl-like 7
3	Glyma.08G157400.1	Gsl-like 3	6.36046	5.08088	4.06676	8.06197	5.11275	5.57538	5.81271	3.86132	5.13227	9.73374			0.00902156	0.45519	-0.471923	-0.395985	0.335716	0.271861		11	Glyma.08G308200.1	Gsl-like 7
4	Glyma.15G268800.3	Gsl-like 3	2.72157	1.91653	1.68155	4.53775	1.76432	2.44784	2.83356	1.25751	2.11767	5.53798			-0.11939	0.541718	-0.679362	-0.607927	0.332691	0.287382		2	Glyma.08G156800.1	Gsl-like 2
5	Glyma.15G245800.2	Gsl-like 4	0.456288	0.58953	0.411049	0.434306	0.567376	0.279998	0.340545	0.455202	0.284261	0.570468			-0.0552596	-0.553893	-0.350868	-0.37306	-0.532093	0.393433		24	Glyma.10G295000.1	Gsl-like 12
6	Glyma.13G261000.1	Gsl-like 4	0.439002	0.674143	0.30694	0.499516	0.576496	0.234165	0.346866	0.367729	0.263	0.479514			-0.225743	-0.390433	-0.526151	-0.874412	-0.222897	-0.0589571		16	Glyma.18G107900.1	Gsl-like 7
7	Glyma.12G113300.1	Gsl-like 5	7.17074	6.59771	5.09244	9.0791	6.12253	5.95368	8.89647	5.69978	5.46744	11.4299			-0.107839	0.225424	-0.0293172	-0.211059	0.102506	0.332193		15	Glyma.18G107900.2	Gsl-like 7
8	Glyma.06G292500.2	Gsl-like 5	4.46547	5.03009	3.02994	4.61497	4.23382	3.4173	5.49565	3.47427	3.72097	5.90673			-0.248625	0.173567	0.251969	-0.533877	0.29639	0.356038		30	Glyma.01G058300.1	PDCB 3
9	Glyma.06G292500.3	Gsl-like 5	4.33771	4.35058	2.69134	4.71992	3.35826	3.30231	4.55504	3.07775	3.00966	5.50073			-0.373491	0.295153	-0.0512997	-0.499329	0.161277	0.220859		14	Glyma.18G107900.3	Gsl-like 7
10	Glyma.06G292500.3	Gsl-like 5	4.55273	3.88489	2.9315	4.9752	4.69415	3.64014	5.81561	3.78298	3.69639	6.13215			0.272991	0.312354	0.225176	-0.0383525	0.334475	0.30164		5	Glyma.15G245800.2	Gsl-like 4
11	Glyma.08G308200.1	Gsl-like 7	1.54379	1.57213	2.19292	1.69803	1.63667	2.34036	1.35736	1.2059	1.76012	0.964592			0.0580399	0.0938782	-0.323059	-0.382614	-0.317175	-0.815875		25	Glyma.18G300200.1	Gsl-like 12
12	Glyma.08G308700.3	Gsl-like 7	0.500432	0.648622	0.386908	0.597677	0.412622	0.302377	0.378363	0.588259	0.33805	0.697907			-0.652558	-0.355641	-0.659596	-0.140927	-0.194751	0.223669		7	Glyma.12G113300.1	Gsl-like 5
13	Glyma.08G308700.1	Gsl-like 7	0.40373	0.538821	0.38689	0.558508	0.49417	0.469239	0.405566	0.371971	0.341001	0.452257			-0.124801	0.278397	-0.46164	-0.534617	-0.182151	-0.304435		21	Glyma.20G244900.1	Gsl-like 10
14	Glyma.18G107900.3	Gsl-like 7	0.728646	1.39801	0.702295	0.759932	1.55212	0.657547	0.857049	1.07593	0.481965	0.779392			0.150861	-0.0949843	0.173508	-0.377792	-0.543148	0.0364784		19	Glyma.10G295100.2	Gsl-like 10
15	Glyma.18G107900.2	Gsl-like 7	0.658807	1.312	0.676532	0.853375	1.46805	0.639144	0.847751	1.00883	0.584291	0.757832			0.162132	-0.082017	-0.00953852	-0.379087	-0.211471	-0.171302		18	Glyma.06G173500.1	Gsl-like 8
16	Glyma.18G107900.1	Gsl-like 7	0.7176	1.24581	0.594589	0.857006	1.42522	0.649103	0.701408	0.955385	0.58804	0.799565			0.1941	0.126554	-0.289051	-0.382931	-0.0159779	-0.10009		9	Glyma.06G292500.3	Gsl-like 5
17	Glyma.18G109100.4	Gsl-like 7	0.331341	0.271899	0.246091	0.456702	0.31006	0.352722	0.295204	0.236968	0.248714	0.348903			0.189474	0.519342	-0.629539	-0.198382	0.0152953	-0.388426		20	Glyma.10G295100.1	Gsl-like 10
18	Glyma.06G173500.1	Gsl-like 8	6.36143	8.32772	4.31075	8.4559	6.70412	4.76048	7.15265	5.92723	4.47253	8.24473			-0.312873	0.143166	-0.241482	-0.490562	0.0531514	-0.0364875		1	Glyma.13G239300.1	Gsl-like 1
19	Glyma.10G295100.2	Gsl-like 10	4.05591	4.77053	3.19972	4.2857	4.2655	3.93427	4.07203	3.44419	3.58575	4.26091			-0.161436	0.29815	-0.0737834	-0.469985	0.164328	-0.00836738		23	Glyma.08G361500.2	Gsl-like 12
20	Glyma.10G295100.1	Gsl-like 10	5.55371	6.61121	4.55818	6.01389	5.88206	4.79912	5.40377	5.61762	4.90712	6.08901			-0.168593	0.0743107	-0.154332	-0.234955	0.106419	0.0179093		22	Glyma.08G361500.1	Gsl-like 12
21	Glyma.20G244900.1	Gsl-like 10	10.4115	15.1488	10.1752	14.2393	13.7657	11.7583	11.4854	11.0179	11.8984	13.8786			-0.138119	0.208611	-0.310076	-0.459347	0.22571	-0.0370162		8	Glyma.06G292500.2	Gsl-like 5
22	Glyma.08G361500.1	Gsl-like 12	9.5157	14.1813	9.12681	13.3561	11.8415	8.82605	14.0247	10.787	11.4263	13.7943			-0.260134	-0.0483416	0.0704634	-0.394692	0.324176	0.0465646		33	Glyma.12G208500.1	PDCB 5
23	Glyma.08G361500.2	Gsl-like 12	9.05291	13.3666	8.3157	12.2429	10.5012	8.77225	12.6826	10.6518	10.9645	12.8828			-0.34809	0.0771096	0.0509071	-0.327535	0.398927	0.073511		10	Glyma.06G292500.3	Gsl-like 5
24	Glyma.10G295000.1	Gsl-like 12	3.77161	2.56547	0.727335	2.20739	1.92193	0.988779	2.26513	2.64614	0.512852	1.81125			-0.416668	0.443028	0.0372479	0.0446654	-0.504079	-0.28536		4	Glyma.15G268800.3	Gsl-like 3
25	Glyma.18G300200.1	Gsl-like 12	5.02825	5.58452	2.90519	6.28273	4.57059	3.8995	6.72286	5.17167	3.75555	7.03088			-0.289052	0.424655	0.0976825	-0.110801	0.37039	0.162313		3	Glyma.08G157400.1	Gsl-like 3
26	Glyma.06G202600.1	PDCB 3	0.661269	0.593428	0.974739	0.765062	0.705511	0.530045	0.375837	0.793931	0.706935	0.902972			0.249595	-0.8789	-1.02547	0.41994	-0.463437	0.239105		29	Glyma.05G021500.2	PDCB 3
27	Glyma.17G077900.1	PDCB 3	21.8122	13.5256	6.28103	20.9436	11.5911	5.20476	15.5751	17.3557	6.74736	16.8662			-0.22268	-0.271171	-0.427267	0.359713	0.103321	-0.312379		28	Glyma.05G021500.1	PDCB 3
28	Glyma.05G021500.1	PDCB 3	11.3814	9.03994	6.06538	11.975	5.46963	4.0372	10.2601	10.1819	6.28895	11.0653			-0.72487	-0.587245	-0.222981	0.171618	0.0522199	-0.113985		27	Glyma.17G077900.1	PDCB 3
29	Glyma.05G021500.2	PDCB 3	4.74938	3.91566	2.52413	4.26712	2.98637	2.02734	3.93043	4.42814	2.36165	4.34077			-0.390863	-0.316201	-0.118577	0.177446	-0.0959941	0.024689		12	Glyma.08G308700.3	Gsl-like 7
30	Glyma.01G058300.1	PDCB 3	7.34935	10.6967	14.4929	7.64261	11.2015	11.6471	6.29394	9.63346	12.1512	7.40771			0.0665289	-0.315376	-0.280101	-0.151038	-0.254245	-0.0450379		32	Glyma.07G225800.1	PDCB 3
31	Glyma.20G025800.1	PDCB 3	0.384716	2.86062	0.646074	0.516317	2.01929	0.621026	0.243886	0.870674	0.993936	0.737163			-0.502478	-0.0570458	-1.08205	-1.71612	0.621452	0.513727		6	Glyma.13G261000.1	Gsl-like 4
32	Glyma.07G225800.1	PDCB 3	1.19833	2.82642	1.51079	1.40073	2.13575	1.59744	0.833184	1.18441	1.47308	1.48139			-0.404229	0.0804577	-0.749476	-1.25481	-0.0364733	0.0807677		34	Glyma.13G292700.1	PDCB 5
33	Glyma.12G208500.1	PDCB 5	4.78276	5.92717	3.20047	7.25498	3.50983	2.91074	7.20238	5.02767	4.11885	6.83523			-0.755943	-0.136899	-0.0104978	-0.237453	0.363956	-0.085982		26	Glyma.06G202600.1	PDCB 3
34	Glyma.13G292700.1	PDCB 5	1.01696	0.998723	0.351526	0.952807	0.395785	0.29735	0.924458	0.935314	0.619662	1.00495			-1.33537	-0.24147	-0.0435769	-0.0946336	0.817849	0.0768632		31	Glyma.20G025800.1	PDCB 3

## Sheet: JA
	Normalized (RPKM)										Reference Info	Log2 Ratio (UP & DOWN)
												G5H			G7H
New	Ⅰ	Ⅱ	Ⅲ	Ⅳ	Ⅴ	Ⅵ	Ⅶ	Ⅷ	Ⅸ	Ⅹ	Annotation	V/II	VI/III	VII/IV	VIII/II	XI/III	X/IV	Functional Annotation of the locus (KEGGORTH)
Glyma.06G243500.1	1.642	0.906636	0.714815	2.26914	1.07787	1.2177	2.20552	1.24531	1.80609	3.55124	Auxin-responsive GH3 family protein	0.249595	0.768514	-0.0410237	0.457907	1.33722	0.646177	JAR1
Glyma.07G057900.1	12.3585	14.3015	20.3299	16.0619	10.9881	23.9577	12.922	11.0731	20.2289	14.0052	Auxin-responsive GH3 family protein	-0.380234	0.236887	-0.313815	-0.369106	-0.00718378	-0.197684	JAR1
Glyma.19G254000.1	7.06114	4.44299	5.48621	11.9218	3.56267	7.92604	12.9872	5.01647	8.28629	16.5599	Auxin-responsive GH3 family protein	-0.318572	0.53079	0.123491	0.175142	0.594917	0.474098	JAR1
Glyma.07G057900.2	12.6092	13.9373	20.0399	16.5768	11.3363	24.5707	13.3473	11.8518	22.5679	15.7096	Auxin-responsive GH3 family protein	-0.297999	0.294062	-0.312614	-0.233845	0.171396	-0.0775162	JAR1
Glyma.16G026900.1	2.36651	3.51672	3.68326	5.69156	3.00842	7.78902	3.25269	3.4563	5.65411	4.80205	Auxin-responsive GH3 family protein	-0.225224	1.08046	-0.807191	-0.025005	0.618318	-0.245174	JAR1
Glyma.03G256200.1	13.6738	7.88469	6.9426	20.9688	8.78995	13.0922	19.9153	10.9236	13.1904	33.2155	Auxin-responsive GH3 family protein	0.156801	0.915158	-0.0743669	0.470324	0.925936	0.66361	JAR1
Glyma.16G026900.2	2.44989	3.1373	4.79745	5.32646	2.80341	7.24507	3.18899	2.64999	5.21124	4.50653	Auxin-responsive GH3 family protein	-0.162343	0.594731	-0.740077	-0.243537	0.119358	-0.24116	JAR1
Glyma.03G256200.2	9.3779	6.51152	6.28193	15.9778	7.0391	9.79155	16.4296	7.90438	9.49373	25.7573	Auxin-responsive GH3 family protein	0.112396	0.640329	0.0402299	0.279658	0.595768	0.688916	JAR1
Glyma.16G026900.3	2.43123	3.13087	4.4928	5.85902	2.523	6.7981	3.06909	3.04741	4.45148	4.60453	Auxin-responsive GH3 family protein	-0.311422	0.597516	-0.932845	-0.038979	-0.0133317	-0.347605	JAR1
Glyma.14G062100.2	1.81501	2.34174	4.84347	3.03651	2.34445	4.57542	1.98597	2.12958	4.73736	2.20736	RNI-like superfamily protein	0.00166744	-0.0821368	-0.612566	-0.137012	-0.0319578	-0.460089	COI-1	CORONATINE-INSENSITIVE PROTEIN 1
Glyma.02G254300.1	3.46991	2.69137	3.21552	3.61477	2.64556	4.82572	3.47646	2.61906	3.91814	5.14544	RNI-like superfamily protein	-0.0247675	0.585693	-0.0562879	-0.0392906	0.285117	0.509388	COI-1	CORONATINE-INSENSITIVE PROTEIN 1
Glyma.11G227300.1	20.6524	14.8417	11.9054	21.3668	16.4714	14.6577	17.0357	15.3323	15.5317	24.2377	RNI-like superfamily protein	0.150304	0.300041	-0.326813	0.0469141	0.383598	0.181884	COI-1	CORONATINE-INSENSITIVE PROTEIN 1
Glyma.18G030200.1	6.79677	6.66872	4.84325	8.61818	6.16922	6.51968	7.49297	6.74614	9.1655	9.34682	RNI-like superfamily protein	-0.112322	0.428824	-0.201846	0.0166517	0.920236	0.117092	COI-1	CORONATINE-INSENSITIVE PROTEIN 1
Glyma.11G038600.3	0.944003	1.942	3.38969	0.836168	2.9764	2.46255	1.7235	20.4309	11.9993	28.1212	TIFY domain/Divergent CCT motif family protein	0.616023	-0.461003	1.04348	3.39513	1.82373	5.07172	JAZ-like	tify domain
Glyma.04G013800.1	0.995891	1.54273	0.658845	0.751814	0.917056	0.535871	0.631332	1.84932	0.509228	0.874614	jasmonate-zim-domain protein 1	-0.750405	-0.298054	-0.251976	0.26151	-0.371629	0.218271	JAZ-like	tify domain
Glyma.17G043700.1	5.95958	17.9462	41.3368	9.3686	7.35812	15.2965	7.50892	30.6143	26.6208	17.6685	jasmonate-zim-domain protein 12	-1.28627	-1.43423	-0.319227	0.770524	-0.634871	0.915272	PROTEIN TIFY 3A-RELATED	PROTEIN TIFY 3A-RELATED
Glyma.17G047700.1	0.219956	1.69842	1.44654	0.499563	1.57049	0.5244	0.557752	4.5479	4.26201	2.78813	jasmonate-zim-domain protein 1	-0.112975	-1.46386	0.158957	1.42101	1.55893	2.48056	PROTEIN TIFY 10A-RELATED	PROTEIN TIFY 10A-RELATED
Glyma.08G043000.1	14.726	11.223	12.0225	11.8017	8.93385	11.6781	10.1674	10.4008	12.5971	14.8377	jasmonate-zim-domain protein 3	-0.329109	-0.0419289	-0.21504	-0.109767	0.0673553	0.330281	PROTEIN TIFY 6A-RELATED	PROTEIN TIFY 6A-RELATED
Glyma.08G043000.4	20.6899	17.1098	17.8616	17.3611	12.266	16.9068	15.0345	16.6777	20.0493	22.8293	jasmonate-zim-domain protein 3	-0.48015	-0.0792535	-0.207582	-0.0369021	0.166687	0.395027	PROTEIN TIFY 6A-RELATED	PROTEIN TIFY 6A-RELATED
Glyma.13G112000.1	1.22153	5.67199	7.30847	3.258	8.86195	6.13019	4.90108	47.9577	34.9544	62.1393	jasmonate-zim-domain protein 1	0.643768	-0.253637	0.589113	3.07983	2.25783	4.25345	PROTEIN TIFY 10A-RELATED	PROTEIN TIFY 10A-RELATED
Glyma.13G116100.1	1.34309	9.81822	30.6066	8.32812	9.14271	14.1172	6.16482	18.5397	17.5035	9.68601	jasmonate-zim-domain protein 12	-0.102839	-1.11639	-0.433932	0.917083	-0.806201	0.217912	PROTEIN TIFY 3A-RELATED	PROTEIN TIFY 3A-RELATED
Glyma.05G235500.6	2.04521	4.51617	2.49792	1.79661	2.84894	1.76079	1.98016	4.36754	1.95345	2.56508	jasmonate-zim-domain protein 3	-0.664675	-0.504505	0.140341	-0.048278	-0.354701	0.513727	PROTEIN TIFY 6A-RELATED	PROTEIN TIFY 6A-RELATED
Glyma.05G235500.3	1.83772	4.50872	2.199	2.16639	2.92712	2.42133	1.95216	3.04363	2.2456	2.52201	jasmonate-zim-domain protein 3	-0.623234	0.138953	-0.150223	-0.566924	0.0302576	0.21928	PROTEIN TIFY 6A-RELATED	PROTEIN TIFY 6A-RELATED
Glyma.05G235500.4	1.60522	4.25067	1.99405	1.63876	2.48633	2.00211	1.94824	2.86617	1.94953	2.26084	jasmonate-zim-domain protein 3	-0.773675	0.00581892	0.24957	-0.568565	-0.0325744	0.464258	PROTEIN TIFY 6A-RELATED	PROTEIN TIFY 6A-RELATED
Glyma.05G235500.1	1.58104	4.86774	2.29306	1.44221	2.63879	1.56321	1.67568	3.38891	1.96257	2.55611	jasmonate-zim-domain protein 3	-0.883379	-0.55276	0.216472	-0.52243	-0.224529	0.825671	PROTEIN TIFY 6A-RELATED	PROTEIN TIFY 6A-RELATED
Glyma.01G204400.1	2.89523	5.42185	14.1247	5.5262	11.1618	8.20479	6.81135	59.8562	42.0126	79.1254	TIFY domain/Divergent CCT motif family protein	1.04172	-0.783681	0.301653	3.46464	1.5726	3.83978	PROTEIN TIFY 10A-RELATED	PROTEIN TIFY 10A-RELATED
Glyma.15G179600.1	1.37792	6.52189	5.39345	3.47573	5.16098	4.84522	3.72559	14.9131	12.3096	21.2917	jasmonate-zim-domain protein 1	-0.337645	-0.154646	0.100152	1.19322	1.19051	2.61491	PROTEIN TIFY 10A-RELATED	PROTEIN TIFY 10A-RELATED
Glyma.15G184900.1	18.9072	39.1002	25.6694	23.5242	28.1506	22.4643	21.2757	32.256	25.2181	27.0176	jasmonate-zim-domain protein 12	-0.474011	-0.192418	-0.144939	-0.277609	-0.025593	0.199754	PROTEIN TIFY 10A-RELATED	PROTEIN TIFY 10A-RELATED
Glyma.09G071600.1	0.889673	4.29615	3.8031	1.77042	3.43519	3.26848	2.72274	15.2746	10.5811	17.3216	jasmonate-zim-domain protein 1	-0.322656	-0.218556	0.620967	1.83002	1.47624	3.2904	PROTEIN TIFY 10A-RELATED	PROTEIN TIFY 10A-RELATED
Glyma.09G071600.4	0.760975	4.07928	4.23641	1.78131	3.85894	2.81104	2.17646	13.827	10.9274	18.1078	jasmonate-zim-domain protein 1	-0.0801105	-0.591738	0.289043	1.7611	1.36704	3.3456	PROTEIN TIFY 10A-RELATED	PROTEIN TIFY 10A-RELATED
Glyma.09G077500.2	12.8495	29.5147	20.7405	15.9581	20.4987	15.1529	13.1084	27.9727	18.1753	21.6703	jasmonate-zim-domain protein 12	-0.525902	-0.452858	-0.283791	-0.077416	-0.190469	0.441433	PROTEIN TIFY 3A-RELATED	PROTEIN TIFY 3A-RELATED
Glyma.09G077500.1	9.52393	23.5416	17.0169	12.2733	16.9247	11.6764	10.7213	25.0411	15.5064	16.06	jasmonate-zim-domain protein 12	-0.476079	-0.543365	-0.19504	0.0890897	-0.134097	0.387949	PROTEIN TIFY 3A-RELATED	PROTEIN TIFY 3A-RELATED
Glyma.09G123600.1	22.7062	55.2003	19.2299	25.6196	27.184	15.1179	29.3575	51.1654	19.5133	43.2995	jasmonate-zim-domain protein 3	-1.02192	-0.347092	0.196484	-0.109507	0.0211072	0.757105	PROTEIN TIFY 6A-RELATED	PROTEIN TIFY 6A-RELATED
Glyma.09G174200.1	49.8385	48.4102	20.883	34.8498	32.5015	20.0317	34.4694	43.8827	28.9092	35.0162	jasmonate-zim-domain protein 3	-0.574806	-0.0600462	-0.0158342	-0.141659	0.469199	0.00687095	JAZ-like	tify domain
Glyma.07G041400.1	5.06142	12.0086	13.8025	6.58304	11.1415	8.52359	7.95677	39.4148	24.662	45.5505	jasmonate-zim-domain protein 6	-0.108125	-0.695397	0.27343	1.71466	0.837362	2.79064	PROTEIN TIFY 10A-RELATED	PROTEIN TIFY 10A-RELATED
Glyma.16G010000.1	6.06661	13.1672	20.4266	11.9013	14.6772	11.8586	11.0752	43.4226	28.7132	47.7468	jasmonate-zim-domain protein 6	0.156636	-0.784511	-0.103787	1.7215	0.491267	2.00428	PROTEIN TIFY 10A-RELATED	PROTEIN TIFY 10A-RELATED
Glyma.08G271900.1	3.55192	10.2956	10.8349	5.01903	9.54806	8.74384	7.75102	25.0194	19.3458	20.3414	Basic helix-loop-helix (bHLH) DNA-binding family protein	-0.108745	-0.309345	0.626978	1.28102	0.836337	2.01894	MYC2
Glyma.01G096600.1	2.72145	5.58866	5.1534	2.63141	5.67358	3.62589	2.76435	13.6753	9.29028	8.63597	Basic helix-loop-helix (bHLH) DNA-binding family protein	0.021756	-0.507189	0.0711058	1.291	0.850199	1.71452	MYC2	bHLH-MYC and R2R3-MYB transcription factors N-terminal
Glyma.09G204500.1	5.81188	5.89846	7.39492	5.60555	6.32081	7.08732	4.76197	15.7489	12.809	17.6402	Basic helix-loop-helix (bHLH) DNA-binding family protein	0.0997712	-0.0612953	-0.235297	1.41684	0.792555	1.65394	MYC2	bHLH-MYC and R2R3-MYB transcription factors N-terminal
Glyma.07G051500.1	2.18668	0.903299	5.39703	3.85177	2.72952	4.49073	4.54371	12.3509	14.8493	17.0313	Basic helix-loop-helix (bHLH) DNA-binding family protein	1.59537	-0.265214	0.23835	3.77326	1.46016	2.1446	MYC2	TRANSCRIPTION FACTOR BHLH14
Glyma.16G020500.1	0.216623	0.0706462	0.696242	0.153012	0.55433	0.397534	0.144553	3.39802	4.65399	8.0248	Basic helix-loop-helix (bHLH) DNA-binding family protein	2.97206	-0.808511	-0.082051	5.58794	2.74081	5.71274	MYC2	bHLH-MYC and R2R3-MYB transcription factors N-terminal

## Sheet: SA
				Fold change								Normalized (RPKM)											Order in the heat map
				V/II	VI/III	VII/IV	VIII/II	XI/III	X/IV			Ⅰ.Healthy	Ⅱ.Mock_8hpi	Ⅲ.Mock_24hpi	Ⅳ.Mock_54hpi	Ⅴ.G5H_8hpi	Ⅵ.G5H_24hpi	Ⅶ.G5H_54hpi	Ⅷ.G7H_8hpi	Ⅸ.G7H_24hpi	Ⅹ.G7h_54hpi
No.	EDS1	Glyma.04G177700		0.0283231	0.451641	-0.653208	-0.554065	0.468669	-0.0869265			4.55452	4.35505	3.34159	9.14676	4.4414	4.56995	5.8161	2.96622	4.62421	8.61191		10	PR-1 basic	Glyma.15G062500.1
1	EDS1	Glyma.06G187200		-0.470297	0.96769	-1.24603	-0.469029	1.14972	-0.28274			2.35006	1.9959	1.33476	5.33746	1.44067	2.61041	2.25031	1.44194	2.96146	4.38755		9	PR-1 basic	Glyma.15G062700.1
2	EDS1	Glyma.06G187300		-1.36931	1.75288	-2.06556	-2.45051	2.22044	0.424421			0.69962	0.943848	0.346118	3.10207	0.36534	1.16653	0.741063	0.172673	1.61303	4.16308		8	PAD4	Glyma.13G069800
3	EDS1	Glyma.06G187400		-0.470017	1.22795	-1.1665	-0.94549	1.41875	0.212558			3.59887	3.34499	1.5667	7.14927	2.41494	3.66974	3.185	1.7369	4.18865	8.28415		5	ICS1	Glyma.01G104100
4	EDS2	Glyma.09G212100		-0.100591	0.462958	-0.344348	-0.557723	0.361124	0.217097			6.04644	8.01118	5.43651	7.31076	7.47163	7.4935	5.75842	5.44258	6.9828	8.49797		1	EDS1	Glyma.06G187200
5	ICS1	Glyma.01G104100		-0.419044	-0.705751	0.277104	-0.00547305	-0.351688	0.00561264			10.5735	13.4195	8.28671	4.02123	10.0367	5.08078	4.87276	13.3687	6.49402	4.0369		4	EDS2	Glyma.09G212100
6	ICS1	Glyma.03G070600		-0.453376	-0.164477	-0.0890038	-0.177501	-0.0652732	-0.627017			6.08621	8.36362	3.4797	5.28452	6.10821	3.10477	4.96836	7.39539	3.32578	3.4218		2	EDS1	Glyma.06G187300
7	NPR-1	Glyma.15G127200		-0.0451483	0.291092	-0.561219	-0.343934	0.337986	0.25143			6.27336	4.94411	4.66073	7.58513	4.79178	5.70271	5.14067	3.89541	5.89112	9.02924		11	PR-1 basic	Glyma.15G062400.1
8	PAD4	Glyma.13G069800		0.00523911	0.589471	-0.689521	-0.295124	0.692502	0.6473			6.44761	4.82154	3.84989	9.55546	4.83908	5.79291	5.92495	3.92957	6.22175	14.9661		7	NPR-1	Glyma.15G127200
9	PR-1 basic	Glyma.15G062700.1		-0.296926	0.77072	-0.880859	-0.234955	0.861627	0.413828			50.4292	1.7632	0.450513	74.5042	0.155276	1.83736	12.0259	0.513725	3.13124	479.003		6	ICS1	Glyma.03G070600
10	PR-1 basic	Glyma.15G062500.1		-3.50529	2.02799	-2.63117	-1.77913	2.79709	2.68464			2.60571	6.33879	0.942956	7.6417	1.91955	1.58903	3.48725	2.75536	2.3375	9.33848		3	EDS1	Glyma.06G187400
11	PR-1 basic	Glyma.15G062400.1		-1.72344	0.752883	-1.1318	-1.20197	1.3097	0.289295			2.33555	4.92047	0.513453	4.57634	1.85818	0.784191	2.0136	0.585496	0.905103	8.08519

## Sheet: siRNA
			Log2 Ratio (UP & DOWN)
			G5H			G7H					Normalized (RPKM)
No.	Gene ID	Accession No.	V/II	VI/III	VII/IV	VIII/II	XI/III	X/IV			Ⅰ	Ⅱ	Ⅲ	Ⅳ	Ⅴ	Ⅵ	Ⅶ	Ⅷ	Ⅸ	Ⅹ		Order in the heat map
1	GmDCL1a	Glyma19g45060.3	-0.239321	0.252105	-0.206498	-0.159766	0.0208318	0.0141456			1.42326	1.60135	1.41808	1.52055	1.35658	1.68885	1.31777	1.10846	1.48776	1.57089		37	GmAGO5b	Glyma11g19650.2
2	GmDCL1b	Glyma03g42290.3	-0.170918	-0.068666	-0.258684	-0.176743	-0.0286099	-0.0147106			2.36748	2.7725	2.80614	2.18362	2.46275	2.67571	1.82518	1.84556	2.62723	2.11089		13	GmRDR6a	Glyma04g07151.1
3	GmDCL2a	Glyma09g02930.1	-0.520923	1.65084	-1.59106	-0.132951	0.98376	0.231774			1.38451	0.411224	1.08073	3.97729	0.286592	3.39367	1.32017	0.30278	10.4106	6.78206		29	GmNRPD2b/GmNRPE2b	Glyma04g06440
4	GmDCL2b	Glyma09g02920.1	-0.319248	0.375914	-1.24125	-0.191126	0.136771	-0.0346054			0.388142	0.503652	0.245394	0.821207	0.403671	0.318438	0.347376	0.324343	0.336229	0.758311		33	GmAGO3b	Glyma15g13260.2
5	GmDCL3	Glyma04g06060.2	-0.092163	0.202741	-0.278864	-0.0757978	0.0635454	-0.00380755			3.12583	4.09751	2.88383	4.47065	3.84394	3.31895	3.68489	3.4413	3.33822	4.43162		42	GmAGO9	Glyma06g47230.2
6	GmDCL4a	Glyma13g22450.2	-0.789576	1.15138	-1.37239	-0.303919	0.449053	0.050323			0.624266	1.05027	0.596094	1.94981	0.607598	1.32408	0.753116	0.521655	1.67636	2.18935		27	GmNRPE1b	Glyma13g26691.1
7	GmDCL4b	Glyma17g11235.1	-0.261143	0.351192	-0.438507	-0.152887	0.111996	0.0667719			3.61872	6.07378	4.05257	5.66858	5.06813	5.16952	4.18283	4.27142	5.24478	6.61068		15	GmHEN1a	Glyma08g08650.1
8	GmRDR1a	Glyma02g09470.2	-0.517206	1.76545	-2.18813	-0.543813	0.735831	0.165217			1.7992	0.756508	0.850203	4.76463	0.52859	2.89052	1.04553	0.216272	4.62758	6.97022		4	GmDCL2b	Glyma09g02920.1
9	GmRDR1b	Glyma07g26900.1	-0.887909	-1.65651	-0.082051	-0.212548	-0.373592	0.455677			0.0812515	0.079116	0.0708831	0.0155779	0.0427541	0.0224846	0.0147167	0.0484972	0.0299883	0.0444822		38	GmAGO6a	Glyma13g26240.2
10	GmRDR2a	Glyma05g02000.1	-0.64349	-0.563398	0.190967	-0.00255182	-0.1975	-0.122902			0.215931	0.178399	0.169056	0.178336	0.114205	0.114401	0.203575	0.177354	0.107283	0.134381		24	GmNRPD1a	Glyma11g02921.1
11	GmRDR2b	Glyma17g09920.1	-0.0983283	0.0233766	0.375422	0.00665618	-0.0357882	0.111523			1.67574	1.84596	1.50738	1.43505	1.72434	1.532	1.86157	1.87447	1.38814	1.8552		10	GmRDR2a	Glyma05g02000.1
12	GmRDR3	Glyma01g01210.2	-1.12892	0.0804577	-0.819017	-0.76222	0.356787	0.217438			0.122369	0.219049	0.166061	0.273713	0.100162	0.175585	0.155148	0.0378722	0.37762	0.451579		47	GmAGO10e	Glyma05g08170.2
13	GmRDR6a	Glyma04g07151.1	-0.121588	0.679095	-0.627485	-0.113498	0.319129	0.0794688			1.65667	1.27799	0.816346	2.768	1.1747	1.30708	1.79174	0.984081	1.70217	3.3238		26	GmNRPE1a	Glyma15g37710.1
14	GmRDR6b	Glyma06g07251.1	-0.233044	0.350987	-0.542807	-0.13388	0.236036	0.052392			2.84368	3.18525	1.94301	3.63628	2.71013	2.47817	2.49607	2.34026	3.34588	4.10251		22	GmHSTa	Glyma19g42930.1
15	GmHEN1a	Glyma08g08650.1	-0.391675	0.123785	-0.850235	-0.179547	0.245667	0.00558749			1.11557	1.59636	1.23453	1.80322	1.21682	1.34513	1.00024	1.05581	2.17354	1.82657		2	GmDCL1b	Glyma03g42290.3
16	GmHEN1b	Glyma05g25670.1	-0.230398	-0.484605	-0.465838	-0.326252	-0.00907535	-0.0682595			0.992479	1.66083	0.833845	1.1623	1.41569	0.595943	0.841564	0.783563	0.816601	0.993251		32	GmAGO3a	Glyma20g02820.1
17	GmHYL1a	Glyma04g10230.1	-0.739639	-0.480459	-0.432069	-0.170343	-0.101809	-0.198692			4.75591	7.21866	4.75614	5.50441	4.32318	3.40896	4.07986	4.87657	3.76224	3.48353		48	GmAGO10f	Glyma17g12850.1
18	GmHYL1b	Glyma06g10200.1	-0.387835	0.40908	-0.187984	-0.10643	0.0293692	-0.199461			1.26692	2.83624	1.43088	2.06595	2.16767	1.89998	1.81356	2.2198	1.53099	1.30515		19	GmSEa	Glyma04g15990.2
19	GmSEa	Glyma04g15990.2	-0.272075	0.138737	-0.217094	-0.078688	0.0806043	0.00519262			7.76151	10.1822	7.20059	10.4796	8.43214	7.92743	9.0156	8.49479	8.66907	10.6057		1	GmDCL1a	Glyma19g45060.3
20	GmSEb	Glyma06g47265.1	-0.359329	0.261749	-0.102691	-0.0595731	0.051456	0.0373184			6.6208	9.16973	5.66618	7.42929	7.14805	6.79336	6.91886	7.99436	6.37891	8.09591		23	GmHSTb	Glyma03g40320.3
21	GmSEc	Glyma08g24370.2	-0.104268	0.285439	-0.0226467	-0.015436	0.0568093	-0.0142969			8.91668	11.0502	8.06011	10.1865	10.2798	9.82352	10.0278	10.6644	9.18651	9.85659		30	GmAGO1a	Glyma16g34300.1
22	GmHSTa	Glyma19g42930.1	-0.105405	-0.0743728	-0.31032	-0.131593	-0.0246095	-0.112139			2.29595	3.63911	11.5316	2.51753	3.38272	10.9522	2.0303	2.68784	10.8963	1.94462		39	GmAGO6b	Glyma15g37170
23	GmHSTb	Glyma03g40320.3	-0.279991	0.17238	-0.295045	-0.152672	-0.0369212	-0.0569163			1.70834	2.14824	1.39917	1.71954	1.76928	1.57675	1.4015	1.51151	1.28514	1.50833		20	GmSEb	Glyma06g47265.1
24	GmNRPD1a	Glyma11g02921.1	-0.460898	-0.19965	0.150122	-0.00592173	-0.268248	-0.104781			0.221692	0.441542	0.246587	0.334717	0.320795	0.214719	0.371423	0.435563	0.13296	0.262964		36	GmAGO4c	Glyma20g12070.2
25	GmNRPD1b	Glyma01g42480.1	-0.278784	-0.0762678	-0.129357	-0.222308	0.110918	0.199002			0.496456	0.363335	0.324658	0.325271	0.299491	0.30794	0.297375	0.217771	0.419125	0.514335		5	GmDCL3	Glyma04g06060.2
26	GmNRPE1a	Glyma15g37710.1	-0.826069	0.237999	-0.0362473	-0.131784	0.0864963	0.00570824			0.34682	0.516522	0.193216	0.379716	0.291351	0.22787	0.370295	0.381333	0.235797	0.38474		21	GmSEc	Glyma08g24370.2
27	GmNRPE1b	Glyma13g26691.1	-0.246363	0.66542	0.0268834	-0.0562005	0.130804	0.0703264			0.0920085	0.209044	0.0674247	0.20992	0.176228	0.106938	0.213868	0.18367	0.0911219	0.246819		18	GmHYL1b	Glyma06g10200.1
28	GmNRPD2a/GmNRPE2a	Glyma06g06480	-0.218259	0.101911	0.172799	-0.140011	-0.040435	0.0765985			2.15112	2.58967	1.67019	2.63263	2.22608	1.79244	2.96762	1.876	1.52171	3.14043		31	GmAGO1b	Glyma09g29720.1
29	GmNRPD2b/GmNRPE2b	Glyma04g06440	-0.0392654	0.681421	-0.40202	-0.0765863	0.120289	0.0242191			3.60903	3.44473	3.68236	6.9194	3.35224	5.90547	5.23658	2.88781	4.85752	7.31623		7	GmDCL4b	Glyma17g11235.1
30	GmAGO1a	Glyma16g34300.1	-0.337477	0.125136	-0.343978	-0.00554102	0.0625162	0.0507699			18.1747	15.7565	12.9815	14.8416	12.4701	14.1578	11.6932	15.5568	14.9914	16.682		14	GmRDR6b	Glyma06g07251.1
31	GmAGO1b	Glyma09g29720.1	-0.389258	0.313482	-0.422208	-0.100082	0.168606	0.0487256			33.4787	34.7721	23.3527	34.8802	26.5493	29.0204	26.0304	27.6152	34.4304	39.0216		35	GmAGO4b	Glyma02g44260.1
32	GmAGO3a	Glyma20g02820.1	-0.428854	-0.0723511	-0.338932	-0.0997705	0.0463337	0.03868			5.60062	5.58323	4.29408	7.02641	4.14751	4.08404	5.55527	4.43726	4.77753	7.68093		34	GmAGO4a	Glyma14g04510.1
33	GmAGO3b	Glyma15g13260.2	0.0163958	1.08046	-0.618104	0.0571278	0.325378	0.0724605			0.455557	0.511158	0.105264	0.479199	0.517	0.222602	0.312211	0.583019	0.222668	0.566208		28	GmNRPD2a/GmNRPE2a	Glyma06g06480
34	GmAGO4a	Glyma14g04510.1	0.108797	0.14206	-0.414068	-0.0966551	0.00801404	-0.105495			3.52636	4.45614	2.296	4.85963	4.80518	2.53359	3.64718	3.56701	2.33876	3.81161		11	GmRDR2b	Glyma17g09920.1
35	GmAGO4b	Glyma02g44260.1	0.295642	0.148427	-0.320551	-0.0779498	-0.0495427	-0.0197845			7.11122	10.0463	5.86409	10.972	12.3311	6.49953	8.78597	8.39565	5.23188	10.4834		41	GmAGO7b	Glyma02g12430.1
36	GmAGO4c	Glyma20g12070.2	-0.0624424	0.159973	-0.371666	-0.0060971	-0.00927591	-0.0379022			11.5354	12.3028	7.22636	12.3234	11.7817	8.07377	9.52465	12.1313	7.07365	11.2935		25	GmNRPD1b	Glyma01g42480.1
37	GmAGO5b	Glyma11g19650.2	-0.270132	0.598306	-0.818525	-0.189167	0.318596	0.103828			4.49084	4.8528	3.39908	7.5473	4.02415	5.146	4.27948	3.13924	7.07876	9.5856		46	GmAGO10d	Glyma06g23920.4
38	GmAGO6a	Glyma13g26240.2	-0.528013	-0.141935	0.102374	-0.000458829	-0.0425984	0.0375339			1.31331	1.12677	0.53981	0.932121	0.781424	0.489232	1.00067	1.12558	0.489376	1.01626		17	GmHYL1a	Glyma04g10230.1
39	GmAGO6b	Glyma15g37170	-0.424635	0.21696	-0.110065	-0.177637	0.0624132	-0.103979			1.68381	2.52424	1.44841	1.89531	1.88063	1.68346	1.7561	1.67685	1.67226	1.49177		45	GmAGO10c	Glyma02g00510.1
40	GmAGO7a	Glyma01g06370.2	-0.624874	-0.157702	1.63139	-0.115638	0.0517867	0.301383			0.405026	0.453809	0.311715	0.506344	0.294284	0.279437	1.56871	0.347724	0.351192	1.01351		16	GmHEN1b	Glyma05g25670.1
41	GmAGO7b	Glyma02g12430.1	-0.247905	-0.219103	-0.082051	-0.153426	-0.0336435	0.301862			0.0886799	0.164849	0.108309	0.14133	0.138822	0.0930483	0.133517	0.115787	0.100235	0.283203		12	GmRDR3	Glyma01g01210.2
42	GmAGO9	Glyma06g47230.2	-0.428477	0.928455	-0.219555	-0.00729825	0.10353	0.167612			0.138325	0.0653038	0.0402244	0.0972409	0.0485237	0.0765566	0.0835134	0.0642156	0.0510528	0.143041		43	GmAGO10a	Glyma20g28970.1
43	GmAGO10a	Glyma20g28970.1	-0.525973	0.0804577	0.852854	-0.0398138	-0.0548328	0.146047			0.453121	0.708948	0.166026	0.258452	0.492358	0.175548	0.466782	0.646846	0.146333	0.361765		40	GmAGO7a	Glyma01g06370.2
44	GmAGO10b	Glyma10g38770.1	-0.500427	1.68873	0.861365	0.181462	0.508488	0.0950616			0.203841	0.245968	0.00859546	0.0935898	0.173874	0.0277095	0.17003	0.373544	0.0277177	0.11649		49	GmAGO10g	Glyma04g21450.2
45	GmAGO10c	Glyma02g00510.1	-0.0537175	-0.374657	-0.130961	-0.169279	-0.215725	-0.153682			1.42976	2.61367	1.95364	1.76445	2.51814	1.50682	1.61134	1.77	1.18883	1.23859		9	GmRDR1b	Glyma07g26900.1
46	GmAGO10d	Glyma06g23920.4	-0.64349	-0.112187	-0.17516	-0.322887	-0.10059	-0.447413			0.0326502	0.210406	0.0638036	0.14022	0.134694	0.0590301	0.124189	0.100039	0.0506121	0.0500494		44	GmAGO10b	Glyma10g38770.1
47	GmAGO10e	Glyma05g08170.2	-0.506479	0.137041	0.189251	-0.12255	0.138292	-0.085902			0.311607	0.55375	0.359039	0.228826	0.389806	0.394816	0.260901	0.417604	0.493666	0.18776		8	GmRDR1a	Glyma02g09470.2
48	GmAGO10f	Glyma17g12850.1	-0.254296	-0.132087	-0.485407	-0.134274	-0.200485	-0.266251			1.02472	1.24122	1.03235	0.955685	1.04063	0.942029	0.682642	0.911118	0.65064	0.517683		3	GmDCL2a	Glyma09g02930.1
49	GmAGO10g	Glyma04g21450.2	-0.668875	-0.972982	-0.15331	-0.392443	-0.460742	-0.0831896			0.398471	1.24906	0.787264	0.652743	0.785658	0.401073	0.586937	0.50599	0.272507	0.538955		6	GmDCL4a	Glyma13g22450.2

## Sheet: WRKYs
	Reference Info	Reference Info	Normalized (RPKM)										Log2 Ratio (UP & DOWN)
													G5H			G7H					Order in the heat map
No.	Reference ID	Annotation	Ⅰ	Ⅱ	Ⅲ	Ⅳ	Ⅴ	Ⅵ	Ⅶ	Ⅷ	Ⅸ	Ⅹ	V/II	VI/III	VII/IV	VIII/II	XI/III	X/IV
1	Glyma04g08060.1	WRKY DNA-binding protein 11	0.548599	0.803479	1.02027	1.80719	1.10219	1.93216	1.39111	1.14606	1.90052	2.64389	0.456046	0.921259	-0.377507	0.512355	0.897438	0.548916		94	Glyma06g14720.1	WRKY DNA-binding protein 70
2	Glyma06g08120.1	WRKY DNA-binding protein 11	1.06121	1.77038	1.44566	2.81193	1.9043	2.68818	2.74272	2.14116	2.26718	3.78875	0.105205	0.894902	-0.0359546	0.274334	0.649167	0.430162		64	Glyma11g29720.1	WRKY DNA-binding protein 33
3	Glyma14g17730.1	WRKY DNA-binding protein 11	2.1423	7.42326	6.12811	5.52327	9.40675	8.02667	3.55604	9.40232	7.24617	4.51901	0.341643	0.389359	-0.635251	0.340964	0.241775	-0.289516		118	Glyma16g02960.1	WRKY family transcription factor
4	Glyma17g29190.1	WRKY DNA-binding protein 11	2.426	10.7158	9.73317	9.65846	9.52488	14.2119	6.83906	10.2305	10.5045	9.48746	-0.169972	0.546121	-0.497994	-0.0668628	0.11003	-0.0257714		82	Glyma06g15220.1	WRKY DNA-binding protein 51
5	Glyma15g18250.1	WRKY DNA-binding protein 11	3.08949	5.8557	5.06349	8.14019	7.14577	5.82328	6.43726	8.92193	7.80579	9.51817	0.287247	0.2017	-0.338616	0.607512	0.624413	0.225621		115	Glyma19g44380.1	WRKY family transcription factor
6	Glyma17g06450.1	WRKY DNA-binding protein 11	5.55074	3.79042	3.70099	6.21425	3.44233	4.35212	3.93174	5.87683	4.33512	6.36707	-0.13897	0.233808	-0.660411	0.632682	0.22816	0.0350494		95	Glyma18g44560.1	WRKY DNA-binding protein 70
7	Glyma09g06980.1	WRKY DNA-binding protein 11	6.51611	6.4392	7.82531	9.13522	10.689	11.1521	9.2137	15.3163	13.2519	18.2412	0.731173	0.511092	0.0123414	1.25012	0.759978	0.997686		96	Glyma04g40130.1	WRKY DNA-binding protein 70
8	Glyma13g00380.1	WRKY DNA-binding protein 11	6.53923	2.454	4.31674	6.05676	3.93523	5.15902	5.13804	8.28955	8.03082	8.80922	0.681311	0.257155	-0.237329	1.75616	0.895604	0.540467		44	Glyma07g35381.1	WRKY DNA-binding protein 3
9	Glyma04g39621.1	WRKY DNA-binding protein 13	0.754046	0.977936	0.406933	1.03552	0.671748	0.407626	0.622535	0.781522	0.294483	0.492815	-0.541818	0.00245521	-0.734128	-0.323452	-0.466604	-1.07124		48	Glyma06g13090.1	WRKY DNA-binding protein 30
10	Glyma04g39621.2	WRKY DNA-binding protein 13	0.793139	0.839577	0.3229	0.376993	0.608628	0.384097	0.43995	0.621347	0.064035	0.379938	-0.464101	0.250383	0.222804	-0.434264	-2.33415	0.0112267		81	Glyma08g15050.1	WRKY DNA-binding protein 51
11	Glyma01g39600.2	WRKY DNA-binding protein 15	0.548356	2.1537	2.92622	2.2078	3.10737	4.2053	1.82903	2.74933	4.07576	1.87513	0.528879	0.523168	-0.271529	0.352265	0.478031	-0.235622		75	Glyma04g06495.1	WRKY DNA-binding protein 40
12	Glyma17g18480.1	WRKY DNA-binding protein 15	0.955931	8.4506	7.23865	6.10674	10.6852	10.4191	5.10656	9.95841	9.48365	5.97535	0.338485	0.525433	-0.258051	0.236863	0.389722	-0.0313794		76	Glyma06g06530.1	WRKY DNA-binding protein 40
13	Glyma05g20710.2	WRKY DNA-binding protein 15	1.16994	4.19541	3.54187	3.34074	4.52937	5.62554	3.91349	4.92286	5.82014	6.20059	0.110499	0.667483	0.228289	0.230685	0.716543	0.892239		111	Glyma07g13611.1	WRKY family transcription factor
14	Glyma01g39600.1	WRKY DNA-binding protein 15	0.884749	2.44352	3.13885	2.49919	3.31472	4.66818	1.82685	2.68738	3.89674	2.49719	0.439926	0.572626	-0.452101	0.13724	0.312034	-0.001157		105	Glyma04g06460.1	WRKY family transcription factor
15	Glyma05g20710.1	WRKY DNA-binding protein 15	1.3791	4.69613	3.88465	3.95181	5.52819	6.93131	4.25316	6.59263	6.85311	7.34827	0.235334	0.835345	0.106021	0.489383	0.818976	0.89489		33	Glyma17g03950.4	WRKY DNA-binding protein 23
16	Glyma10g13720.1	WRKY DNA-binding protein 18	2.85947	3.18208	2.77967	3.21107	3.69711	3.16518	2.21966	2.43822	2.26151	1.78909	0.216428	0.187373	-0.532712	-0.38414	-0.297628	-0.843825		32	Glyma17g03950.3	WRKY DNA-binding protein 23
17	Glyma09g38581.1	WRKY DNA-binding protein 2	0.149471	0.257273	0.273835	0.200602	0.244692	0.28954	0.442192	0.219736	0.193084	0.190937	-0.0723331	0.0804577	1.14034	-0.227528	-0.504079	-0.0712354		110	Glyma09g39040.1	WRKY family transcription factor
18	Glyma18g47741.1	WRKY DNA-binding protein 2	0.23367	0.24964	0.0492057	0.324417	0.284919	0.239328	0.265617	0.213217	0.312259	0.267615	0.190701	2.28209	-0.288502	-0.227528	2.66585	-0.277686		100	Glyma08g02160.1	WRKY family transcription factor
19	Glyma04g12830.2	WRKY DNA-binding protein 2	2.44576	2.51766	2.82653	3.1765	2.24731	2.19903	3.26763	2.66456	2.40351	3.54418	-0.163887	-0.362166	0.0408057	0.0818131	-0.23389	0.158011		30	Glyma07g36640.1	WRKY DNA-binding protein 23
20	Glyma04g12830.3	WRKY DNA-binding protein 2	2.76907	2.53084	2.7817	3.52119	2.48868	2.3959	3.35285	2.45854	2.33401	4.12091	-0.0242388	-0.215397	-0.0706762	-0.0418169	-0.253154	0.226897		31	Glyma07g36640.2	WRKY DNA-binding protein 23
21	Glyma06g47880.3	WRKY DNA-binding protein 2	5.45063	5.66239	5.02982	7.857	5.82966	5.21402	11.5605	6.41969	6.05874	12.1031	0.0419995	0.0518886	0.557155	0.181093	0.268511	0.623325		121	Glyma13g38630.1	WRKY family transcription factor
22	Glyma03g31630.1	WRKY DNA-binding protein 21	0.272421	0.499655	0.159706	0.219365	0.272931	0.225154	0.303948	0.51599	0.337831	0.320155	-0.872396	0.495495	0.47049	0.0464103	1.08088	0.545436		29	Glyma02g15920.1	WRKY DNA-binding protein 21
23	Glyma02g15920.2	WRKY DNA-binding protein 21	0.40695	0.599737	0.416429	0.944704	0.615783	0.454517	0.641467	0.566766	0.298365	0.99754	0.0380909	0.126261	-0.558489	-0.0815775	-0.480995	0.0785117		24	Glyma02g15920.3	WRKY DNA-binding protein 21
24	Glyma02g15920.3	WRKY DNA-binding protein 21	0.403661	0.587248	0.342964	1.13059	0.788665	0.464625	0.834443	0.452192	0.510105	0.829512	0.425445	0.43801	-0.438195	-0.377033	0.572737	-0.446745		102	Glyma07g39250.2	WRKY family transcription factor
25	Glyma02g15920.5	WRKY DNA-binding protein 21	0.670126	0.938126	0.666891	1.23245	0.841055	0.769243	1.05418	0.466647	0.641225	1.01455	-0.15758	0.205989	-0.225415	-1.00745	-0.0566199	-0.280689		14	Glyma01g39600.1	WRKY DNA-binding protein 15
26	Glyma10g03820.2	WRKY DNA-binding protein 21	0.461019	1.07488	0.734847	1.45766	1.1052	0.716448	0.911446	0.848835	0.625816	1.23771	0.0401416	-0.0365817	-0.67743	-0.340613	-0.231707	-0.23598		12	Glyma17g18480.1	WRKY DNA-binding protein 15
27	Glyma10g03820.1	WRKY DNA-binding protein 21	0.552611	1.38055	0.899908	1.80114	1.5896	0.623019	1.42353	0.977307	0.645865	1.45665	0.203425	-0.5305	-0.339439	-0.498356	-0.478544	-0.306255		11	Glyma01g39600.2	WRKY DNA-binding protein 15
28	Glyma02g15920.4	WRKY DNA-binding protein 21	0.721449	0.855203	0.498036	1.05243	0.647009	0.648124	0.715858	0.771782	0.607795	1.26886	-0.402482	0.380018	-0.555982	-0.148073	0.287335	0.269801		3	Glyma14g17730.1	WRKY DNA-binding protein 11
29	Glyma02g15920.1	WRKY DNA-binding protein 21	0.791997	0.621205	0.39182	1.22437	0.723764	0.763851	0.800781	0.628306	0.427365	0.998903	0.220449	0.963101	-0.612566	0.0163977	0.125278	-0.293628		122	Glyma18g09040.2	WRKY family transcription factor family protein
30	Glyma07g36640.1	WRKY DNA-binding protein 23	0.0385387	1.17808	1.2238	1.05167	1.77913	2.33913	1.46587	1.23449	1.65945	1.01742	0.59473	0.934607	0.479065	0.0674719	0.439338	-0.0477765		5	Glyma15g18250.1	WRKY DNA-binding protein 11
31	Glyma07g36640.2	WRKY DNA-binding protein 23	0.0923025	1.04379	1.12734	0.94456	1.39393	1.60919	1.69691	1.26944	1.41591	0.692713	0.417322	0.513417	0.845193	0.282357	0.328811	-0.447384		93	Glyma14g36430.2	WRKY DNA-binding protein 70
32	Glyma17g03950.3	WRKY DNA-binding protein 23	0.0885409	5.32175	5.75842	2.79247	7.69662	6.54605	3.24147	5.74944	4.24618	2.41759	0.532325	0.184952	0.215109	0.11152	-0.439507	-0.207972		6	Glyma17g06450.1	WRKY DNA-binding protein 11
33	Glyma17g03950.4	WRKY DNA-binding protein 23	0.0761689	4.80363	4.3	2.91907	6.79573	5.8035	3.10105	4.86797	3.4547	1.75139	0.500504	0.432586	0.0872501	0.019195	-0.315775	-0.73701		125	Glyma02g46690.3	WRKY family transcription factor family protein
34	Glyma19g40560.1	WRKY DNA-binding protein 23	0.340068	7.6737	3.65155	5.45774	9.20657	4.33674	4.07809	4.32177	3.27639	3.42097	0.26274	0.248102	-0.420409	-0.828302	-0.1564	-0.6739		46	Glyma18g49830.1	WRKY DNA-binding protein 3
35	Glyma10g01450.2	WRKY DNA-binding protein 23	0.253876	3.23432	1.88523	4.86549	3.00734	5.41616	3.45059	3.4792	5.11605	5.78561	-0.104978	1.52253	-0.495742	0.105291	1.44029	0.249884		54	Glyma12g23950.1	WRKY DNA-binding protein 32
36	Glyma10g01450.1	WRKY DNA-binding protein 23	0.43518	4.7146	3.1376	7.25344	4.44682	8.62926	5.32175	5.18102	6.90908	8.49997	-0.0843612	1.45958	-0.446764	0.1361	1.13883	0.228793		55	Glyma02g36510.1	WRKY DNA-binding protein 32
37	Glyma03g37940.1	WRKY DNA-binding protein 23	0.587205	17.8471	6.74151	7.15175	11.7445	6.80588	6.2166	9.54792	6.44758	5.08196	-0.603706	0.0137089	-0.202172	-0.90243	-0.0643142	-0.492912		4	Glyma17g29190.1	WRKY DNA-binding protein 11
38	Glyma02g01420.1	WRKY DNA-binding protein 23	0.875024	23.4359	8.59753	10.4114	16.6443	11.7723	8.59387	15.1332	9.34637	8.22478	-0.493695	0.453399	-0.276779	-0.631005	0.120484	-0.340111		127	Glyma14g01980.1	WRKY family transcription factor family protein
39	Glyma14g38010.2	WRKY DNA-binding protein 26	3.26299	4.87277	6.94468	6.38421	8.23518	10.9809	4.49517	9.86521	13.9222	13.2547	0.75706	0.661013	-0.506134	1.01761	1.0034	1.05392		70	Glyma08g26230.1	WRKY DNA-binding protein 4
40	Glyma14g03280.1	WRKY DNA-binding protein 28	0.0610473	0.403491	1.01899	1.67956	1.06433	1.57673	1.53511	0.779364	0.394298	0.961788	1.39934	0.629796	-0.129748	0.949761	-1.36978	-0.804297		126	Glyma02g46690.1	WRKY family transcription factor family protein
41	Glyma05g25770.1	WRKY DNA-binding protein 28	0.13379	4.37996	3.32255	3.14223	9.34671	5.98957	2.44548	9.2234	5.18481	2.64903	1.09354	0.85016	-0.361668	1.07438	0.641999	-0.246322		28	Glyma02g15920.4	WRKY DNA-binding protein 21
42	Glyma08g08720.2	WRKY DNA-binding protein 28	0.471934	7.13792	5.67227	4.95181	17.304	9.51581	5.61637	13.474	7.38489	5.83675	1.27753	0.746401	0.181682	0.916606	0.380652	0.237209		47	Glyma02g12490.1	WRKY DNA-binding protein 3
43	Glyma01g06550.1	WRKY DNA-binding protein 3	0.701985	1.44566	1.24823	1.16379	1.0951	0.879878	0.458103	1.06393	0.6401	1.00222	-0.400659	-0.504505	-1.34509	-0.442325	-0.96351	-0.215625		85	Glyma02g12830.1	WRKY DNA-binding protein 57
44	Glyma07g35381.1	WRKY DNA-binding protein 3	0.927258	1.20385	0.687592	0.97778	0.45539	0.841072	0.321903	0.676451	1.22633	2.01646	-1.40248	0.290675	-1.60288	-0.831599	0.834723	1.04424		84	Glyma01g06870.1	WRKY DNA-binding protein 57
45	Glyma20g03410.1	WRKY DNA-binding protein 3	2.73725	2.25147	2.04139	3.42977	2.0343	3.39411	2.57984	1.99045	2.84751	6.8385	-0.146334	0.733484	-0.410833	-0.177775	0.480154	0.995568		50	Glyma06g27440.3	WRKY DNA-binding protein 32
46	Glyma18g49830.1	WRKY DNA-binding protein 3	6.91194	8.95282	7.14509	9.5697	7.02427	7.9985	8.01118	8.97397	9.17074	12.0607	-0.349993	0.162777	-0.256458	0.00340455	0.360085	0.333763		83	Glyma01g06870.2	WRKY DNA-binding protein 57
47	Glyma02g12490.1	WRKY DNA-binding protein 3	12.0301	7.42838	3.20689	16.5805	6.68906	4.84982	8.62106	7.40111	4.37829	19.1892	-0.151245	0.596754	-0.943548	-0.00530584	0.44919	0.210811		124	Glyma18g09040.3	WRKY family transcription factor family protein
48	Glyma06g13090.1	WRKY DNA-binding protein 30	0.199009	0.328837	0.378093	0.949635	0.618997	1.08511	0.168212	0.400347	1.114	1.72303	0.91256	1.52103	-2.49709	0.283878	1.55893	0.859502		123	Glyma18g09040.1	WRKY family transcription factor family protein
49	Glyma03g41750.1	WRKY DNA-binding protein 30	2.21072	1.70252	1.54289	4.01597	2.00082	2.96707	2.63274	3.71667	3.98786	7.48362	0.232916	0.943405	-0.609186	1.12634	1.36998	0.897986		113	Glyma18g47300.1	WRKY family transcription factor
50	Glyma06g27440.3	WRKY DNA-binding protein 32	1.06841	1.00549	0.706412	1.57404	1.00603	1.17226	1.50738	0.85028	0.778279	1.90867	0.000774412	0.730712	-0.0624222	-0.241883	0.139777	0.278099		20	Glyma04g12830.3	WRKY DNA-binding protein 2
51	Glyma06g27440.2	WRKY DNA-binding protein 32	1.15294	1.30499	0.610197	1.32039	0.826692	1.33009	1.45204	0.952729	0.605668	1.66916	-0.658613	1.12418	0.137118	-0.453898	-0.0107468	0.338155		19	Glyma04g12830.2	WRKY DNA-binding protein 2
52	Glyma12g23950.2	WRKY DNA-binding protein 32	2.0206	1.82208	1.47469	2.52439	1.71845	1.25166	2.03075	1.75024	1.58095	2.30834	-0.0844737	-0.236572	-0.313924	-0.0580271	0.10038	-0.12908		128	Glyma08g43770.1	WRKY family transcription factor family protein
53	Glyma17g08170.1	WRKY DNA-binding protein 32	2.24285	2.37462	2.58831	2.6664	2.01652	2.79378	2.37344	2.55795	2.15584	3.24856	-0.235832	0.110205	-0.167912	0.107289	-0.263765	0.284908		52	Glyma12g23950.2	WRKY DNA-binding protein 32
54	Glyma12g23950.1	WRKY DNA-binding protein 32	2.33827	2.02641	1.29811	2.61145	1.63822	1.37256	2.07317	1.63966	1.48914	2.73629	-0.306798	0.0804577	-0.333013	-0.30553	0.198067	0.0673698		53	Glyma17g08170.1	WRKY DNA-binding protein 32
55	Glyma02g36510.1	WRKY DNA-binding protein 32	4.39971	4.72222	2.83072	5.64113	3.95014	4.17255	4.19616	4.65037	3.52678	5.99661	-0.257561	0.559758	-0.426913	-0.0221211	0.317182	0.0881644		119	Glyma15g11680.1	WRKY family transcription factor
56	Glyma09g41670.2	WRKY DNA-binding protein 33	0.0738466	0.313771	0.399424	0.863651	0.76161	0.885535	0.655398	0.411389	0.913052	0.875947	1.27934	1.14863	-0.398079	0.390793	1.19278	0.020395		1	Glyma04g08060.1	WRKY DNA-binding protein 11
57	Glyma18g06360.2	WRKY DNA-binding protein 33	0.0706998	0.164281	0.259047	0.628608	0.468743	0.536396	0.459397	0.135389	0.605051	0.745082	1.51263	1.05008	-0.452419	-0.279058	1.22384	0.245238		86	Glyma08g12460.1	WRKY DNA-binding protein 65
58	Glyma09g41670.1	WRKY DNA-binding protein 33	0.0771866	0.255082	0.450409	0.58701	0.732877	1.21829	0.728535	0.621105	0.797664	1.12841	1.52261	1.43555	0.311613	1.28388	0.824544	0.94284		2	Glyma06g08120.1	WRKY DNA-binding protein 11
59	Glyma01g31921.1	WRKY DNA-binding protein 33	0.089989	0.0669128	0.362696	0.410624	0.304945	1.0459	0.239599	0.939968	1.3717	2.59795	2.18819	1.52792	-0.777196	3.81226	1.91913	2.66148		116	Glyma09g00820.1	WRKY family transcription factor
60	Glyma18g44030.3	WRKY DNA-binding protein 33	0.165378	0.0838429	0.119354	0.736468	0.121829	0.194153	0.409826	0.177978	0.436974	0.835423	0.539102	0.701946	-0.845611	1.08594	1.8723	0.181884		15	Glyma05g20710.1	WRKY DNA-binding protein 15
61	Glyma01g31921.2	WRKY DNA-binding protein 33	0.198229	0.0669982	0.231101	0.519982	0.358436	1.15196	0.217057	0.941168	1.44329	2.60126	2.41952	2.3175	-1.26039	3.81226	2.64276	2.32268		13	Glyma05g20710.2	WRKY DNA-binding protein 15
62	Glyma18g44030.1	WRKY DNA-binding protein 33	0.18773	0.0651418	0.165084	0.987632	0.232336	0.416986	0.495077	0.135956	0.45591	0.901681	1.83456	1.3368	-0.996321	1.06149	1.46555	-0.131356		45	Glyma20g03410.1	WRKY DNA-binding protein 3
63	Glyma03g05220.2	WRKY DNA-binding protein 33	0.409539	0.596351	1.46306	1.80004	2.09679	5.06401	0.636075	5.09057	7.81648	6.23859	1.81395	1.79129	-1.50076	3.09359	2.41753	1.79319		89	Glyma12g33990.1	WRKY DNA-binding protein 69
64	Glyma11g29720.1	WRKY DNA-binding protein 33	1.22802	1.30445	1.34986	3.68468	0.930498	2.41278	1.76829	1.02617	2.79875	6.22997	-0.487371	0.837887	-1.05919	-0.346172	1.05197	0.757687		51	Glyma06g27440.2	WRKY DNA-binding protein 32
65	Glyma14g38010.1	WRKY DNA-binding protein 33	3.98344	6.27669	7.07764	7.91368	9.92689	14.1794	5.12082	12.3313	16.4281	17.4615	0.661338	1.00246	-0.627974	0.974251	1.21483	1.14176		88	Glyma13g36540.1	WRKY DNA-binding protein 69
66	Glyma02g39870.1	WRKY DNA-binding protein 33	9.52594	16.8079	17.8664	22.7083	24.193	33.8481	16.4424	28.0838	39.6819	41.3973	0.525447	0.921825	-0.465799	0.740599	1.15123	0.866315		87	Glyma05g29310.1	WRKY DNA-binding protein 65
67	Glyma05g25331.1	WRKY DNA-binding protein 35	0.26758	0.541623	1.12204	0.59852	0.643921	1.19791	0.995157	0.59626	0.864136	0.820346	0.249595	0.0943969	0.733524	0.138653	-0.376798	0.454833		22	Glyma03g31630.1	WRKY DNA-binding protein 21
68	Glyma19g40470.1	WRKY DNA-binding protein 35	0.753257	0.571527	0.225303	0.453885	0.362386	0.65512	0.428791	0.663699	0.556023	0.333832	-0.657296	1.53989	-0.082051	0.215707	1.30328	-0.443204		101	Glyma16g03570.1	WRKY family transcription factor
69	Glyma03g37870.1	WRKY DNA-binding protein 35	2.07711	1.96844	1.82804	2.41868	1.0801	1.6962	1.64594	1.36133	1.36131	2.18509	-0.865882	-0.107987	-0.555303	-0.532039	-0.425302	-0.146524		67	Glyma05g25331.1	WRKY DNA-binding protein 35
70	Glyma08g26230.1	WRKY DNA-binding protein 4	11.233	13.362	10.6353	15.1293	11.6929	13.4711	12.0568	12.6718	13.3456	16.8709	-0.192511	0.341	-0.327496	-0.0765131	0.3275	0.15719		21	Glyma06g47880.3	WRKY DNA-binding protein 2
71	Glyma08g23380.1	WRKY DNA-binding protein 40	0.0812515	1.49601	1.74373	0.74774	2.1035	1.1692	1.00073	8.29302	3.28371	5.44166	0.49167	-0.576655	0.420449	2.47078	0.913156	2.86344		17	Glyma09g38581.1	WRKY DNA-binding protein 2
72	Glyma08g23380.4	WRKY DNA-binding protein 40	0.186023	1.44084	1.3348	0.561728	2.36391	1.35129	1.0466	7.30275	3.54444	5.64369	0.714263	0.017722	0.897771	2.34153	1.40894	3.3287		107	Glyma06g46420.2	WRKY family transcription factor
73	Glyma08g23380.3	WRKY DNA-binding protein 40	0.186783	1.40247	2.05315	0.678302	2.44439	1.36214	1.00299	7.9418	3.60505	5.89482	0.801499	-0.591968	0.564312	2.50149	0.812181	3.11945		43	Glyma01g06550.1	WRKY DNA-binding protein 3
74	Glyma08g23380.2	WRKY DNA-binding protein 40	0.219973	1.29489	1.90751	0.664245	2.0094	1.36355	0.822751	7.62836	3.33884	5.80259	0.633936	-0.484327	0.308739	2.55855	0.807653	3.12691		37	Glyma03g37940.1	WRKY DNA-binding protein 23
75	Glyma04g06495.1	WRKY DNA-binding protein 40	0.372573	0.571655	0.541716	1.95246	0.522788	0.778988	0.584846	0.148254	1.07715	2.17568	-0.128917	0.524064	-1.73916	-1.94708	0.991616	0.156175		25	Glyma02g15920.5	WRKY DNA-binding protein 21
76	Glyma06g06530.1	WRKY DNA-binding protein 40	1.18741	3.15889	0.889483	3.78213	5.15509	2.04456	1.06388	1.14658	3.29271	4.51001	0.706581	1.20075	-1.82986	-1.46208	1.88824	0.253931		38	Glyma02g01420.1	WRKY DNA-binding protein 23
77	Glyma13g44730.1	WRKY DNA-binding protein 40	1.92577	1.14738	0.964936	2.2863	2.72819	5.03762	3.85026	15.4905	16.4728	37.0735	1.24959	2.38424	0.751939	3.75497	4.09351	4.0193		69	Glyma03g37870.1	WRKY DNA-binding protein 35
78	Glyma07g02630.1	WRKY DNA-binding protein 40	2.26003	6.70453	10.369	7.43353	12.215	9.04313	8.95264	40.8696	22.675	51.5322	0.865451	-0.197378	0.268267	2.60782	1.12883	2.79336		112	Glyma12g10350.1	WRKY family transcription factor
79	Glyma15g00570.1	WRKY DNA-binding protein 40	3.94019	3.46483	5.47941	6.96344	6.16929	9.30346	12.7282	23.87	23.4671	39.3525	0.832319	0.763747	0.870161	2.78434	2.09855	2.49858		26	Glyma10g03820.2	WRKY DNA-binding protein 21
80	Glyma05g31800.1	WRKY DNA-binding protein 51	3.37417	1.11343	0.487697	10.9056	0.67657	1.85641	1.84791	0.333675	4.07498	17.904	-0.718696	1.92845	-2.56111	-1.73849	3.06274	0.715207		23	Glyma02g15920.2	WRKY DNA-binding protein 21
81	Glyma08g15050.1	WRKY DNA-binding protein 51	7.39611	7.17326	2.84743	16.8582	5.98151	4.80161	4.68867	2.09932	8.957	24.2359	-0.262119	0.753858	-1.8462	-1.77271	1.65336	0.523695		27	Glyma10g03820.1	WRKY DNA-binding protein 21
82	Glyma06g15220.1	WRKY DNA-binding protein 51	9.4277	3.51938	7.09826	24.0423	3.91651	16.0342	7.18026	3.12731	19.3235	43.8486	0.154247	1.17561	-1.74347	-0.170401	1.44482	0.866959		34	Glyma19g40560.1	WRKY DNA-binding protein 23
83	Glyma01g06870.2	WRKY DNA-binding protein 57	0.553878	0.349226	0.510326	0.873757	0.400868	0.58979	0.689928	0.243598	0.564859	1.20405	0.198969	0.208782	-0.340785	-0.519655	0.146472	0.462588		16	Glyma10g13720.1	WRKY DNA-binding protein 18
84	Glyma01g06870.1	WRKY DNA-binding protein 57	0.825864	0.375274	0.521145	0.849751	0.486713	0.746563	0.750416	0.325888	0.568978	1.01981	0.375126	0.518579	-0.179348	-0.203568	0.126687	0.263184		9	Glyma04g39621.1	WRKY DNA-binding protein 13
85	Glyma02g12830.1	WRKY DNA-binding protein 57	2.40268	1.36527	2.38348	3.04151	1.63859	3.4009	2.72703	1.35895	3.33413	3.71254	0.26327	0.512842	-0.157458	-0.0066859	0.484239	0.287619		106	Glyma03g38360.2	WRKY family transcription factor
86	Glyma08g12460.1	WRKY DNA-binding protein 65	2.08144	1.60989	1.15389	4.06139	1.60946	1.77291	3.57482	2.17928	1.9832	5.22343	-0.000383295	0.619617	-0.184102	0.43689	0.781323	0.363027		92	Glyma11g05650.1	WRKY DNA-binding protein 7
87	Glyma05g29310.1	WRKY DNA-binding protein 65	3.03419	1.62885	1.92975	4.82273	1.35966	3.34053	5.21203	1.34368	3.61245	6.48369	-0.2606	0.79166	0.111997	-0.277664	0.904561	0.426966		91	Glyma11g05650.2	WRKY DNA-binding protein 7
88	Glyma13g36540.1	WRKY DNA-binding protein 69	0.654153	1.37988	0.441972	1.62509	0.820249	0.808824	1.60583	1.0855	1.11471	2.52465	-0.750405	0.871871	-0.0171999	-0.346172	1.33464	0.635568		108	Glyma03g38360.1	WRKY family transcription factor
89	Glyma12g33990.1	WRKY DNA-binding protein 69	0.928409	1.52327	1.34153	1.84267	0.94402	1.97573	1.67448	1.09268	1.35132	2.52226	-0.690284	0.558505	-0.138085	-0.479297	0.0104943	0.452924		99	Glyma09g09400.2	WRKY family transcription factor
90	Glyma17g35750.2	WRKY DNA-binding protein 7	0.533727	0.524587	0.24726	1.5561	0.677899	0.926926	1.68008	0.768961	0.451713	1.52815	0.369889	1.90643	0.110594	0.551729	0.86938	-0.0261475		41	Glyma05g25770.1	WRKY DNA-binding protein 28
91	Glyma11g05650.2	WRKY DNA-binding protein 7	0.455683	0.376479	0.542278	0.9095	0.981245	0.829891	0.340724	0.895	0.845229	0.925384	1.38205	0.61389	-1.41647	1.24932	0.640311	0.0249799		42	Glyma08g08720.2	WRKY DNA-binding protein 28
92	Glyma11g05650.1	WRKY DNA-binding protein 7	0.606932	0.403597	1.08479	1.29136	1.26499	1.2426	0.581828	1.05145	1.75927	1.43715	1.64814	0.195935	-1.15022	1.38139	0.697555	0.154324		8	Glyma13g00380.1	WRKY DNA-binding protein 11
93	Glyma14g36430.2	WRKY DNA-binding protein 70	0.612322	0.180675	0.320511	0.313059	0.15036	0.489512	0.184845	0.304568	0.433158	0.297977	-0.264978	0.610972	-0.760123	0.753363	0.434521	-0.0712354		7	Glyma09g06980.1	WRKY DNA-binding protein 11
94	Glyma06g14720.1	WRKY DNA-binding protein 70	7.52249	2.44575	3.00514	11.8156	1.73706	6.02399	6.04425	1.87402	8.02885	19.7262	-0.49363	1.00329	-0.967058	-0.38414	1.41776	0.739416		66	Glyma02g39870.1	WRKY DNA-binding protein 33
95	Glyma18g44560.1	WRKY DNA-binding protein 70	10.4195	5.59192	8.3717	20.3862	4.89725	18.282	9.32385	9.16256	27.431	55.6161	-0.191371	1.12683	-1.12859	0.712407	1.71222	1.44791		65	Glyma14g38010.1	WRKY DNA-binding protein 33
96	Glyma04g40130.1	WRKY DNA-binding protein 70	24.3222	1.64876	2.90275	22.189	0.818323	5.5046	11.7749	2.08676	8.94345	52.9981	-1.01064	0.923218	-0.914131	0.339881	1.62341	1.25609		39	Glyma14g38010.2	WRKY DNA-binding protein 26
97	Glyma09g41050.1	WRKY DNA-binding protein 70	60.042	31.3866	23.8932	93.4727	26.6077	81.0762	62.0825	77.6185	141.245	224.654	-0.238308	1.76268	-0.590359	1.30625	2.56354	1.26509		49	Glyma03g41750.1	WRKY DNA-binding protein 30
98	Glyma17g04710.1	WRKY family transcription factor	0.0237882	0.751746	0.624655	1.5005	1.0865	2.99521	0.814333	1.19269	1.07552	2.02077	0.531366	2.26152	-0.881752	0.6659	0.783902	0.429458		114	Glyma07g06320.1	WRKY family transcription factor
99	Glyma09g09400.2	WRKY family transcription factor	0.0449993	0.1673	0.673258	0.800199	0.298348	1.43827	0.613325	0.28202	0.813808	0.862242	0.834557	1.0951	-0.383707	0.753363	0.273529	0.107735		60	Glyma18g44030.3	WRKY DNA-binding protein 33
100	Glyma08g02160.1	WRKY family transcription factor	0.0539018	1.50299	1.74457	1.68191	1.68759	3.72406	2.49444	1.57647	2.54147	1.65252	0.167133	1.094	0.568615	0.0688651	0.542788	-0.0254317		58	Glyma09g41670.1	WRKY DNA-binding protein 33
101	Glyma16g03570.1	WRKY family transcription factor	0.147014	0.728766	0.489697	0.215241	0.610426	0.414227	0.305011	0.800382	0.932285	0.307306	-0.25564	-0.24147	0.502911	0.135234	0.928881	0.513727		57	Glyma18g06360.2	WRKY DNA-binding protein 33
102	Glyma07g39250.2	WRKY family transcription factor	0.15802	1.44697	1.02932	2.30925	1.78493	1.73456	1.79201	1.8462	1.45157	1.37936	0.302837	0.752883	-0.365844	0.351523	0.495921	-0.743431		56	Glyma09g41670.2	WRKY DNA-binding protein 33
103	Glyma03g25770.1	WRKY family transcription factor	0.389879	0.463036	0.396815	0.305227	0.263278	0.335659	0.350142	0.226246	0.0839395	0.352776	-0.814535	-0.24147	0.198057	-1.03323	-2.24104	0.208872		62	Glyma18g44030.1	WRKY DNA-binding protein 33
104	Glyma01g43420.1	WRKY family transcription factor	0.311244	0.0935072	1.75093	1.78477	1.57025	9.63436	1.59043	2.99491	10.3195	6.49393	4.06977	2.46006	-0.16632	5.00129	2.55917	1.86335		36	Glyma10g01450.1	WRKY DNA-binding protein 23
105	Glyma04g06460.1	WRKY family transcription factor	0.521584	0.646387	0.738383	0.859096	0.454097	0.520488	1.02201	0.264152	1.07191	0.999419	-0.509397	-0.504505	0.250524	-1.29103	0.537741	0.218271		35	Glyma10g01450.2	WRKY DNA-binding protein 23
106	Glyma03g38360.2	WRKY family transcription factor	0.490357	0.175554	0.306103	0.628846	0.192657	0.295515	0.207237	0.242819	0.394136	0.821266	0.134118	-0.0507868	-1.60143	0.467961	0.364677	0.385143		68	Glyma19g40470.1	WRKY DNA-binding protein 35
107	Glyma06g46420.2	WRKY family transcription factor	0.536992	2.58161	2.40857	3.18095	1.84153	2.09237	1.86644	0.954188	1.65047	3.52443	-0.487371	-0.203041	-0.769168	-1.43593	-0.545301	0.147933		90	Glyma17g35750.2	WRKY DNA-binding protein 7
108	Glyma03g38360.1	WRKY family transcription factor	0.804877	0.173472	0.356172	0.61055	0.309355	0.60256	0.310582	0.3899	0.452053	0.804648	0.834557	0.75853	-0.975136	1.1684	0.343918	0.39825		109	Glyma13g17800.1	WRKY family transcription factor
109	Glyma13g17800.1	WRKY family transcription factor	0.741791	4.11051	5.19	8.73228	4.80882	15.6419	4.99807	9.38648	10.4995	12.711	0.226363	1.59161	-0.804987	1.19126	1.01651	0.541651		98	Glyma17g04710.1	WRKY family transcription factor
110	Glyma09g39040.1	WRKY family transcription factor	1.12522	1.50056	1.49378	1.85482	1.40555	1.31095	1.69025	2.29956	1.62732	1.21864	-0.0943594	-0.188359	-0.134046	0.61586	0.123528	-0.606012		40	Glyma14g03280.1	WRKY DNA-binding protein 28
111	Glyma07g13611.1	WRKY family transcription factor	2.21214	1.75453	2.31273	1.78131	1.35584	1.05128	2.10914	1.82388	1.53167	1.7181	-0.371893	-1.13745	0.243719	0.0559261	-0.594494	-0.0521266		97	Glyma09g41050.1	WRKY DNA-binding protein 70
112	Glyma12g10350.1	WRKY family transcription factor	2.04628	1.2018	1.95591	3.10446	1.2846	2.16	2.10938	0.867355	1.54003	2.56849	0.0961205	0.143193	-0.557524	-0.470501	-0.34488	-0.273424		18	Glyma18g47741.1	WRKY DNA-binding protein 2
113	Glyma18g47300.1	WRKY family transcription factor	3.25303	3.3755	2.88522	4.03664	2.8719	2.90066	4.25537	4.24289	3.88536	4.32037	-0.233099	0.00770138	0.0761307	0.329945	0.42937	0.0980014		103	Glyma03g25770.1	WRKY family transcription factor
114	Glyma07g06320.1	WRKY family transcription factor	3.53057	4.95003	5.3418	8.57134	5.09305	7.14528	5.9328	8.6159	11.7217	18.0266	0.0410929	0.419664	-0.530809	0.799563	1.13379	1.07253		10	Glyma04g39621.2	WRKY DNA-binding protein 13
115	Glyma19g44380.1	WRKY family transcription factor	4.3708	2.00341	1.36016	5.44809	1.74666	1.73199	2.23183	3.15204	4.1147	10.7689	-0.197864	0.348654	-1.28752	0.653828	1.59701	0.983055		80	Glyma05g31800.1	WRKY DNA-binding protein 51
116	Glyma09g00820.1	WRKY family transcription factor	4.0024	33.0672	15.844	21.4715	42.8924	27.9165	18.7992	31.5871	26.8879	30.7041	0.375321	0.817182	-0.191753	-0.0660645	0.763021	0.516007		61	Glyma01g31921.2	WRKY DNA-binding protein 33
117	Glyma08g02580.1	WRKY family transcription factor	4.27459	2.83137	7.21391	10.3997	9.80369	13.447	8.51658	21.8189	16.171	23.5363	1.79182	0.898427	-0.2882	2.94601	1.16456	1.17834		59	Glyma01g31921.1	WRKY DNA-binding protein 33
118	Glyma16g02960.1	WRKY family transcription factor	5.9011	6.12103	2.91724	12.2422	3.82169	5.02461	6.11155	4.24474	9.29827	18.0446	-0.679565	0.784408	-1.00225	-0.528098	1.67236	0.559709		63	Glyma03g05220.2	WRKY DNA-binding protein 33
119	Glyma15g11680.1	WRKY family transcription factor	5.45709	27.9736	17.3411	24.3151	35.8591	26.2927	20.2913	41.11	27.0951	38.3023	0.358276	0.600465	-0.260991	0.555424	0.643835	0.655581		120	Glyma05g36970.1	WRKY family transcription factor
120	Glyma05g36970.1	WRKY family transcription factor	6.87262	4.79943	19.0401	23.5127	16.3932	36.3744	22.7271	43.3548	48.3918	65.9618	1.77216	0.93388	-0.0490222	3.17525	1.34572	1.48819		117	Glyma08g02580.1	WRKY family transcription factor
121	Glyma13g38630.1	WRKY family transcription factor	5.66426	14.0164	13.1499	17.9972	20.8296	21.8969	10.0542	13.6609	15.205	15.2477	0.571523	0.735672	-0.839976	-0.0370563	0.209497	-0.23918		104	Glyma01g43420.1	WRKY family transcription factor
122	Glyma18g09040.2	WRKY family transcription factor family protein	0.779003	0.990807	1.03489	1.6049	1.20815	1.22662	1.47285	1.41802	1.36821	1.65852	0.286121	0.245202	-0.123871	0.517205	0.402812	0.0474091		74	Glyma08g23380.2	WRKY DNA-binding protein 40
123	Glyma18g09040.1	WRKY family transcription factor family protein	0.806543	1.15648	1.02578	1.37765	1.26688	1.28259	1.60573	1.2254	1.39491	1.67742	0.131539	0.322346	0.221018	0.0835119	0.443454	0.28403		73	Glyma08g23380.3	WRKY DNA-binding protein 40
124	Glyma18g09040.3	WRKY family transcription factor family protein	0.896525	1.14107	1.01359	1.26824	0.910342	1.26729	1.45925	1.18111	1.59632	1.50119	-0.325907	0.322276	0.202402	0.0497563	0.655277	0.243275		71	Glyma08g23380.1	WRKY DNA-binding protein 40
125	Glyma02g46690.3	WRKY family transcription factor family protein	2.20216	2.31157	1.79641	2.60256	2.00967	2.12228	2.27115	2.15146	2.08045	3.03349	-0.201914	0.240498	-0.19651	-0.103559	0.211778	0.221047		78	Glyma07g02630.1	WRKY DNA-binding protein 40
126	Glyma02g46690.1	WRKY family transcription factor family protein	2.78846	2.962	2.20558	3.46906	2.7389	2.76649	2.58141	2.97121	2.733	3.58463	-0.112975	0.326896	-0.426386	0.00447454	0.309325	0.047279		72	Glyma08g23380.4	WRKY DNA-binding protein 40
127	Glyma14g01980.1	WRKY family transcription factor family protein	5.18168	5.91	3.9259	7.42567	5.1888	5.09243	5.62324	5.30849	5.29814	8.36931	-0.187755	0.37533	-0.401119	-0.154856	0.432463	0.172588		79	Glyma15g00570.1	WRKY DNA-binding protein 40
128	Glyma08g43770.1	WRKY family transcription factor family protein	5.62983	7.31197	6.69146	6.11495	8.611	5.54518	6.05916	6.84404	5.90633	5.74924	0.23592	-0.271087	-0.0132212	-0.0954115	-0.180058	-0.0889685		77	Glyma13g44730.1	WRKY DNA-binding protein 40
