# Supplementary material for: Elements Involved in the Rsv3-Mediated Extreme Resistance against an Avirulent Strain of Soybean Mosaic Virus
Source: Viruses. 2018 Oct 24;10(11):581. doi: 10.3390/v10110581 (PMC6267276; doi:10.3390/v10110581)
Supplement: Supplementary file 1 [file viruses-10-00581-s001.zip › 7. viruses-346980 suppl/Table S5 Primer used in the study.xlsx]

## Sheet: Sheet1
	Primers used for RTqPCR
	Fw	Rv
PP2C3a	TGAAGTTGCGTGCCAAGTTG	TCGGTAGCACGGTTTTGATG
AGO5b	AGGAACTAGTCGACCAACACA	TCGAGTACACCTTGCATACGT
RDR1a	TCCAAGTTACTGGGGTTGCT	ACGCAACCCACTGAAACTGT
RUBISCO	CGAGGAAGACCAACAATGAC	TGCAGCCAAACATAGGCAG
GAPDH	CATGACCACCACTCACTCCT	CTGGAGCTCATTGTCTGCAC
fructose-bisphosphate aldolase 2	ATCCACAACTGATGGCAGGA	GCTTCCTTAACTGCCAGAGC
rubisco activase	CCCGTGTTCCCATCATTGTC	CAATGGATTGGCCAGGGAAG
pathogenesis-related family protein	CTTGAAGAGCAGGTGCAGTC	CGTGGGAATGTTGTCGTGAA
pathogenesis-related protein 1	TTTGGGATGACACAGTTGCG	CAACGCACGTGTTGGAATTG
Actin11	ATCTTGACTGAGCGTGGTTATTCC	GCTGGTCCTGGCTGTCTCC
